# Supplementary material for: Transcriptome analysis reveals molecular anthelmintic effects of procyanidins in C. elegans
Source: PLoS One. 2017 Sep 19;12(9):e0184656. doi: 10.1371/journal.pone.0184656 (PMC5604969; doi:10.1371/journal.pone.0184656)
Supplement: S1 Table — (XLSX) [file pone.0184656.s001.xlsx]

## Sheet: raw data
S1 Table: Raw data of the microarray experiment
ID	AGEX_082_020_Hensel_20160401_1.CEL	AGEX_082_020_Hensel_20160401_3.CEL	AGEX_082_020_Hensel_20160401_5.CEL	AGEX_082_020_Hensel_20160401_6.CEL	AGEX_082_020_Hensel_20160401_7.CEL	AGEX_082_020_Hensel_20160401_8.CEL	AGEX_082_020_Hensel_20160401_9.CEL	AGEX_082_020_Hensel_20160401_10.CEL	AGEX_082_020_Hensel_20160401_11.CEL	AGEX_082_020_Hensel_20160401_12.CEL	AGEX_082_020_Hensel_20160401_13.CEL	AGEX_082_020_Hensel_20160401_14.CEL	AGEX_082_020_Hensel_20160401_15.CEL	AGEX_082_020_Hensel_20160401_17.CEL	AGEX_082_020_Hensel_20160401_18.CEL
18450001	1.33366	2.31792	1.29927	2.27497	1.67355	2.2022	2.29171	1.67355	1.51695	2.13044	1.86286	1.38854	1.67355	2.24696	1.62721
18450003	4.34223	5.01849	5.17112	5.4843	5.57125	5.51723	5.47174	5.47594	4.46029	5.16091	5.01849	5.26602	4.99795	4.73994	4.95338
18450005	2.43136	2.13258	2.16011	2.68446	1.53669	2.64165	2.49486	1.98938	1.95904	1.58989	1.998	1.47385	1.98938	1.86286	2.37864
18450007	4.77502	5.46901	5.33674	5.33674	5.6527	5.43783	5.83904	5.90475	5.47003	5.33674	4.77938	4.69373	5.33674	2.90143	5.83658
18450009	3.42601	4.46596	4.42394	4.72219	3.52495	3.88953	3.71989	3.5398	4.57296	3.84864	3.51058	3.24971	4.13377	2.42834	4.64082
18450011	1.38796	1.34162	1.45879	1.29899	1.98017	1.22815	1.58098	1.29899	1.25421	1.49262	0.938312	1.15726	1.10295	1.61344	2.0413
18450013	1.39816	1.23523	2.22575	1.70539	1.79944	1.72726	1.68316	2.24104	1.67355	2.08247	1.58979	1.65614	1.81215	0.939504	1.50632
18450015	5.799	5.16147	5.15169	5.87466	5.48845	4.68399	5.56954	5.23305	4.06214	5.35424	5.35036	5.11492	5.13787	4.67304	5.18911
18450019	0.761448	1.62411	1.27837	0.790617	1.51695	2.32582	3.35101	1.59035	1.67355	1.10978	1.31723	1.63278	2.14771	1.67355	1.79998
18450021	2.16112	2.08005	3.70293	2.0545	2.13044	3.06624	3.93593	3.84681	3.80985	1.92587	2.74857	3.93041	3.93041	4.07344	2.62447
18450023	1.45563	1.45563	2.18438	1.5788	1.11327	1.45563	1.28763	1.45563	1.27667	1.72518	1.58812	1.38479	1.25959	1.67358	1.23219
18450025	3.92965	3.42069	3.45582	3.55318	4.05005	3.73721	3.60048	2.92263	3.50861	2.95993	3.22607	2.92474	3.55318	4.00784	3.60048
18450027	1.8799	1.62411	1.27837	1.89221	2.0095	0.877595	1.52667	1.79998	2.44328	1.92587	1.28541	1.76739	1.66245	2.94608	1.79998
18450029	1.84835	2.42842	1.71354	3.4589	1.72581	2.24484	1.50511	2.01641	1.86099	1.51245	2.97301	2.01315	1.98938	2.302	2.1668
18450031	1.30008	1.62411	1.70798	1.98938	2.03927	1.19192	0.850417	1.77463	1.38796	2.59747	1.07286	0.871867	1.10504	1.31712	1.08687
18450033	1.98113	2.01574	1.38079	2.09645	1.64643	1.61639	1.43234	1.94499	1.78471	1.65851	2.27859	0.942926	1.70843	1.27692	1.96032
18450035	1.03333	1.67355	0.891299	1.06312	1.88247	1.41037	1.57611	0.990419	1.67355	3.12775	2.0813	1.98737	1.72299	2.63998	1.53886
18450037	2.62447	3.85998	2.32582	2.52574	3.23896	2.02858	1.96474	3.03604	2.91237	3.11025	3.12971	2.43073	4.09489	2.46737	1.94481
18450039	2.24031	3.51935	3.07132	3.86945	3.08611	3.10034	2.77056	2.2912	2.48078	2.45876	3.48707	2.2912	2.46629	2.46737	2.57446
18450041	1.63278	1.77234	1.4183	1.5563	2.07756	1.90308	1.33508	1.63278	2.21232	1.83828	1.50227	1.76556	1.39411	1.63278	1.63278
18450043	2.27628	1.42315	2.13044	3.1386	2.53039	1.80176	1.44289	2.46288	2.69727	2.15165	2.72923	2.13044	1.96546	1.83268	1.7421
18450045	1.44757	1.51511	1.27837	2.11259	1.67355	1.76128	1.95856	1.38796	1.67355	1.24631	1.67355	1.78155	1.67355	1.67355	2.11691
18450047	1.30393	2.13044	1.70798	1.64828	2.3514	1.91277	1.38814	1.74016	2.11954	1.39612	1.60395	1.78155	1.81494	1.25373	1.23669
18450049	1.28972	1.64745	1.19713	1.91501	1.42471	1.52416	2.29766	1.05038	1.02521	1.50858	1.69084	1.53398	1.51695	1.51695	1.51695
18450051	2.87145	3.09899	2.9446	3.60048	3.70293	1.36094	3.93593	3.3603	1.67355	3.99069	4.20296	1.92587	2.31792	2.63998	2.77908
18450053	2.51219	2.13044	2.1437	2.13044	1.92587	2.74759	1.8002	1.58855	2.41229	1.86624	2.13044	2.39851	2.13044	2.00392	2.46737
18450055	3.61482	3.46687	3.20054	4.24914	2.64042	2.36416	2.23217	4.09725	3.50826	3.89805	2.52466	3.57727	2.34962	3.76763	4.20146
18450057	0.983894	1.2025	1.15126	1.15126	1.92587	1.10295	0.990419	0.707016	1.11744	2.32582	1.43319	0.884008	1.22815	1.22815	3.60048
18450059	1.80036	1.83465	2.17606	1.23187	1.29352	1.70562	1.45732	1.30383	1.33668	1.5973	1.96432	1.45071	1.7177	1.61126	1.32966
18450061	2.98346	2.42365	3.08534	2.84365	2.20919	1.6943	1.35441	1.44321	2.6715	3.37594	2.47833	2.8522	2.52367	2.79692	1.21424
18450063	1.45563	2.13044	0.985994	1.68243	1.45563	1.09245	1.19765	0.804739	1.25421	1.49082	1.86286	1.78155	1.45563	3.29523	0.983894
18450065	2.19368	2.12514	1.68568	1.73215	1.47021	1.80353	2.92401	2.6637	2.26834	1.92587	1.58986	2.01377	1.36264	2.6257	1.08687
18450067	1.92193	1.63278	1.40449	1.98938	1.7826	1.06095	1.80962	1.92587	1.32133	1.56228	1.63278	1.54413	1.64774	1.69566	1.63278
18450069	1.68566	1.9874	1.86497	1.60918	1.57631	1.61639	1.74455	1.60918	1.11744	2.0126	2.59172	0.990419	1.51695	1.53785	1.49012
18450071	1.08816	1.97619	1.15899	2.17351	2.35976	2.27966	1.33227	1.52831	2.99112	2.13044	1.58611	2.83098	2.85349	1.74626	1.57094
18450073	1.67748	1.34162	1.41548	2.6908	3.41033	2.25659	2.73877	1.98198	1.94481	3.09026	1.22783	1.69199	1.56832	1.94481	1.93708
18450075	1.62073	1.46744	1.48573	1.23465	0.996011	1.98156	1.9283	2.23113	2.00801	1.79011	2.23979	1.45263	1.15199	2.07967	1.59541
18450077	1.81528	1.99201	2.00264	2.36863	1.94488	2.51388	2.60166	1.38787	1.27738	1.81528	1.81528	2.25745	0.998349	1.61525	1.81528
18450079	1.53942	2.4746	1.48413	2.22239	1.67414	1.50569	1.88234	1.40826	1.81494	2.96756	1.69581	1.46957	1.84314	2.39818	2.12415
18450081	0.872671	1.6311	1.37708	1.12312	0.75449	1.11296	1.54797	1.00362	1.2527	1.36147	0.933951	1.02395	1.51695	0.993481	1.27637
18450083	0.983894	0.625961	1.38529	1.01368	1.70798	1.10468	2.00661	1.40758	0.921891	1.35323	0.727097	1.20988	0.983894	0.990931	1.21112
18450085	1.45602	1.43837	1.32302	2.29339	1.45348	1.56416	1.20096	2.34894	2.25141	1.62942	1.32505	1.42311	2.16599	2.29612	1.64023
18450089	3.98438	3.60427	4.81224	4.50881	5.5063	3.91784	3.50477	3.10752	3.10381	4.41115	3.10231	3.72768	3.18478	3.86404	4.30198
18450091	2.04168	1.86635	4.00095	2.35332	3.09899	2.0928	2.06307	1.85233	1.45301	1.70028	1.63762	2.15751	1.62769	1.75289	2.32471
18450093	1.61916	2.54217	4.08381	2.77908	2.73495	2.16614	2.13118	2.83766	2.46737	2.36492	2.77896	3.22036	3.48303	1.98286	2.40448
18450095	2.50064	2.90096	2.8685	1.37731	1.76847	2.26154	1.31314	1.61526	1.33945	2.88779	1.56658	2.27666	1.81194	2.81366	1.14899
18450097	1.85024	2.6617	2.38125	1.35555	1.43184	1.92587	2.2237	2.13044	2.87867	1.81124	2.14812	1.66305	1.92587	1.86286	1.96456
18450099	3.31562	3.24565	2.77908	4.75912	3.80648	3.4017	5.0652	4.63301	2.27123	3.12775	2.52466	3.04052	4.31334	3.20054	2.77908
18450101	2.09786	2.05909	2.00306	2.85955	2.98223	2.33387	1.84221	2.23975	2.17775	2.45709	2.35025	2.64334	2.84118	2.35025	2.35025
18450103	5.68031	2.17431	5.43062	5.01947	4.57809	4.52854	3.48303	4.50372	5.30132	4.27639	2.73324	4.95202	4.43542	3.99657	3.05019
18450105	1.51757	1.26444	1.70798	1.36094	1.51695	1.36094	1.10295	1.18193	1.4499	1.30825	1.80389	1.2901	1.36094	1.17232	1.63278
18450107	1.74275	1.53828	1.20836	1.35609	1.51695	1.1699	0.876972	1.2025	1.17454	1.35609	1.36713	1.51695	1.10295	1.10295	1.95599
18450109	1.00181	1.2025	2.16011	2.03227	1.51695	2.576	1.88234	2.57957	1.60844	2.19749	1.67355	2.43073	1.6013	1.67355	1.48942
18450111	1.34995	1.3277	1.98806	2.20126	1.51316	1.71795	1.38796	1.38796	2.05969	1.67233	1.10909	1.49846	2.08382	1.55435	1.46682
18450113	1.48316	1.51765	2.05074	1.74149	1.76847	1.97484	1.67264	1.73999	1.46257	1.92587	1.86675	1.19666	1.2466	2.45389	1.5611
18450115	2.98646	1.62411	0.96949	1.45563	0.92594	0.969463	0.990419	2.00264	1.8077	1.93652	0.983894	1.92587	2.14771	1.66084	1.63278
18450117	3.76672	3.97326	4.22629	4.60491	4.49686	3.14789	4.6415	4.06456	4.02752	4.59388	4.20296	4.49965	4.58418	4.1394	4.78334
18450119	1.22355	1.41331	1.63747	1.5324	1.9474	1.70562	1.49265	1.16178	1.3618	1.39612	1.26417	1.25383	2.0301	1.71873	1.75783
18450121	3.45081	3.15643	4.18943	4.03118	3.40917	2.71595	3.42252	3.29224	2.82711	3.31452	3.24158	3.21766	2.21667	2.88422	4.77425
18450123	1.70022	1.83493	1.21482	2.53404	2.22857	1.39839	1.56033	1.24444	1.74063	1.17805	2.39821	2.27666	2.31925	1.86286	1.66401
18450125	2.28464	1.72482	1.63045	1.57032	0.933679	2.65724	2.75259	1.51087	1.59783	1.14007	1.79415	1.91491	1.37255	1.88195	1.83924
18450127	2.02434	1.34162	1.20273	2.00938	2.13044	1.70786	1.38796	2.10549	1.67405	1.68665	1.63095	2.85056	1.51695	1.85735	2.87809
18450129	9.4097	3.5348	8.74603	6.8156	7.70995	8.21794	6.1676	7.60974	7.30997	7.10307	6.97896	8.52306	6.56948	6.58934	3.71337
18450131	4.12078	2.3835	3.0204	2.89732	2.91237	2.23263	2.20436	2.52891	2.46737	2.53386	2.21766	3.10071	2.12032	2.08469	2.46737
18450133	3.34931	2.11725	1.85676	1.16768	1.89401	1.60522	1.53674	2.38193	2.23668	1.91994	1.72716	1.78155	1.57066	1.78155	1.30597
18450135	3.80648	3.74493	4.34676	4.70568	2.86979	3.22377	3.26486	4.06701	3.63776	4.5182	3.57554	3.82368	4.12231	4.03783	5.07752
18450137	2.40242	2.99776	3.9348	3.18089	3.73004	2.50783	1.98023	2.72139	3.16481	4.07817	2.81732	3.38505	2.90048	2.56219	4.11791
18450139	1.66596	1.6192	1.44883	1.15633	2.00721	1.48866	2.15735	1.29038	1.18583	1.52105	1.89679	1.10929	1.36094	2.07846	1.44033
18450141	2.51391	1.92213	2.46165	1.89468	2.53749	1.98232	1.45732	1.93862	2.36283	2.12585	2.20453	2.47098	2.16838	3.10959	2.64792
18450143	1.75613	1.67341	3.70293	3.45779	2.2824	1.69907	2.70406	2.42317	2.20275	3.58917	3.08121	2.70406	2.74484	2.74484	2.76156
18450145	4.13921	2.76875	2.9446	2.9446	1.92587	3.64791	2.92401	2.72338	3.93708	2.56401	2.6692	3.3478	4.6602	2.9446	2.82484
18450147	3.84681	1.07862	2.32582	1.45563	2.74916	1.36094	3.06263	3.08802	3.06263	2.95315	3.17477	1.92587	2.59857	1.86286	1.90491
18450149	1.97767	2.14223	2.52076	2.44399	2.44399	2.16815	1.88234	2.52076	2.9614	1.97276	1.40213	2.60166	2.03507	3.3603	2.44399
18450151	1.04342	1.2799	1.37708	1.6278	1.25262	1.52405	2.79546	1.0469	1.53096	1.48574	1.39938	2.0195	1.43894	1.96025	1.21424
18450153	1.54088	1.11611	1.40449	1.1999	1.92138	1.29455	0.999886	1.24444	1.23915	0.890329	1.21009	1.7428	1.11895	1.7682	2.04531
18450155	1.36094	1.35232	1.71678	1.83337	1.21991	1.36094	1.38814	1.23195	1.51754	1.2596	1.56316	1.76986	1.36094	1.14024	1.18561
18450157	1.33366	1.71188	1.2212	1.33366	1.02783	1.20517	1.28535	1.33366	1.49026	1.54189	1.67957	1.17281	0.992151	1.22112	1.33366
18450159	0.948121	1.07862	1.13331	1.46412	1.3534	1.3534	2.08809	1.13194	1.53024	1.66287	1.7178	1.36094	1.25714	1.98396	1.53698
18450161	1.40329	1.82358	1.27837	1.28054	1.71641	1.32336	1.43779	1.49846	1.45368	1.71634	1.57838	1.61857	1.60541	1.87302	1.16653
18450163	1.94481	1.48118	3.07985	1.60918	2.22232	1.88402	2.98722	1.87006	2.07954	2.19771	3.00704	1.63278	3.61054	2.33965	1.60059
18450165	3.04052	3.14613	3.47621	1.71428	2.05072	2.40582	2.64891	3.70293	3.89806	3.10353	1.58775	3.04052	3.98126	3.9045	2.26453
18450167	2.48418	2.6117	2.61264	1.59917	2.26673	1.43675	2.66353	1.95228	2.82786	1.92587	2.3935	2.13395	3.04229	2.13395	2.11691
18450169	1.51472	1.75883	2.41771	3.23049	1.51695	1.36094	2.9939	1.59035	0.946504	3.13644	1.52508	1.19484	2.30707	1.37835	1.89186
18450175	2.03808	2.11301	2.76917	2.791	3.30765	2.58368	3.9342	2.7736	1.82884	2.66452	2.64121	2.65431	2.31286	1.56548	3.10111
18450177	1.54135	1.4393	1.82812	2.00945	1.44817	2.18954	1.71804	0.974691	1.21194	1.80949	1.39917	1.26525	1.28065	1.43095	1.86426
18450179	3.1276	2.36396	2.87426	4.14866	2.32434	2.41114	1.99481	2.49514	2.66394	1.99684	2.28779	2.05901	2.14647	1.91245	2.12862
18450183	1.33366	1.79998	1.28653	1.80814	1.70798	1.11112	1.39612	1.29899	2.91022	1.40429	1.21112	2.09786	1.23632	1.38651	1.39612
18450185	3.33926	4.38349	3.3097	4.55178	3.79952	4.34486	3.93304	4.01426	4.29583	4.54888	4.24658	4.07139	5.27242	4.456	4.46686
18450187	2.15928	2.42921	1.59053	1.79998	2.58421	1.27201	1.70798	2.14672	1.70798	1.70007	1.7929	1.36094	1.43766	2.12732	1.32824
18450189	1.69865	1.58464	1.88579	1.7483	2.13044	1.52139	1.9674	1.49846	0.804739	2.37346	1.56025	1.34598	1.36094	1.12589	1.45414
18450191	0.876972	0.944278	1.70798	1.60918	0.914416	1.10295	2.60166	2.33921	1.38796	2.13044	2.18841	1.63278	1.36094	1.86286	1.34162
18450193	1.62162	1.87728	1.23347	1.12979	1.87102	1.9356	1.66465	0.938623	1.33945	1.08899	1.69535	1.46329	1.51695	2.15529	1.58407
18450195	2.09786	1.71594	1.19327	1.79998	1.30378	1.61639	2.22142	1.86871	1.3308	2.06056	1.26007	1.61639	1.81494	2.00195	1.28446
18450197	1.6109	2.04945	2.15998	1.81457	1.94899	2.15512	1.55162	2.3158	1.18583	1.18892	1.61349	0.800481	1.83519	1.78803	1.88929
18450199	1.53143	1.48118	1.03857	1.64573	2.12048	1.22793	1.64573	1.64573	1.44432	1.6944	1.76848	1.55104	1.66422	1.726	1.94481
18450201	2.86871	2.27276	2.65128	1.97293	2.97447	3.39838	2.77908	2.77908	2.16559	2.35799	2.65857	3.20855	3.2516	3.3603	2.89653
18450203	1.88074	1.51381	1.57329	1.62782	1.45423	1.22625	1.23832	1.48942	1.67301	1.16995	1.48942	1.51372	2.01302	1.86286	1.25906
18450205	1.66276	3.27386	3.07985	1.52456	2.09788	2.56123	1.37556	1.47527	2.18444	2.62072	3.3705	2.25745	2.52897	2.76456	2.29064
18450207	1.94992	3.39641	3.0709	2.54505	1.90207	2.24353	2.43073	2.23315	2.0878	1.81196	2.93348	2.80227	2.26202	2.46737	3.03572
18450209	2.722	1.72518	1.28666	1.61581	1.70798	1.65689	2.01774	3.28364	1.36409	1.72518	1.21112	2.02555	2.56192	1.23442	1.73342
18450211	1.10295	1.5101	1.03725	1.34162	1.0735	1.23156	1.71139	1.27395	1.39137	1.92587	1.58179	1.36094	1.10295	1.74885	1.34162
18450213	3.75827	3.32429	3.86659	2.86589	4.77129	3.34182	4.09781	4.62162	3.78998	4.19459	3.71414	3.76841	4.83171	3.91096	3.60111
18450215	1.10295	1.79998	3.8355	1.79998	1.21112	1.63278	1.52228	1.72466	1.51695	2.46014	1.56751	1.5644	2.478	1.36247	1.63278
18450217	2.31614	2.79129	2.95884	3.11385	2.75052	3.22665	3.35101	2.82461	2.3502	3.02185	3.50228	2.94665	3.30325	3.56335	3.3658
18450219	2.35787	2.48838	3.21091	2.6637	2.95795	2.05604	2.60166	2.6637	2.60166	2.87194	2.24971	2.81718	2.67866	3.00962	1.9506
18450221	4.89802	5.36968	5.08592	5.20896	4.78278	5.04237	5.4313	5.1149	4.93564	4.95907	4.81144	4.90958	5.01012	5.19837	5.70206
18450223	1.26771	1.5744	1.49771	1.11651	1.48118	1.19617	1.46073	1.10295	1.60761	2.23327	1.52641	1.33099	1.71504	1.48118	2.46737
18450225	1.41314	1.34162	3.39003	1.60918	1.89625	1.59579	1.52667	2.00264	1.31553	2.11354	1.53893	1.36782	1.56563	1.87824	1.79961
18450227	4.43307	3.14706	4.28837	3.10937	3.60433	2.11046	4.10078	3.26171	3.48392	3.05668	3.02149	4.15	3.3603	4.90064	2.82711
18450229	3.14982	2.19048	3.67183	2.8262	3.07985	2.8846	3.07985	3.681	4.07244	2.36962	3.23472	2.7658	3.07051	2.24696	3.21588
18450231	5.05621	3.48377	3.9106	3.5748	2.92408	3.05457	3.27679	2.51044	3.77346	3.75887	3.2386	3.00978	3.88951	4.23446	4.09064
18450233	1.33387	2.13044	1.30932	1.57838	1.26577	1.47022	1.60559	1.8307	1.57838	1.45196	1.48321	2.25745	1.64935	1.57838	2.00004
18450235	1.36413	1.62411	1.54742	1.63965	1.63129	1.42176	1.53089	1.62082	1.53089	1.54713	1.35649	1.39141	1.65988	1.22815	2.81655
18450239	1.87608	2.32086	2.32582	1.45563	1.51058	1.60119	1.57838	1.44409	1.42	1.92987	1.42856	1.7159	1.86397	1.56877	1.30432
18450241	1.63049	1.38796	1.43116	1.44456	2.79551	1.80762	1.75432	1.34533	1.11744	1.54713	0.983894	2.17148	0.652935	0.990419	1.38796
18450243	1.40449	1.33279	1.40449	1.649	1.46643	1.4425	1.43169	1.18379	1.31081	1.72518	1.53868	1.18379	1.34305	1.49965	1.34162
18450245	2.81023	2.6654	2.79129	2.17351	2.79129	2.22636	2.95395	3.40171	2.60166	2.26155	3.30737	2.79129	2.68036	3.07464	3.54866
18450247	1.33478	1.50124	2.6216	1.70458	1.00419	1.19123	2.10445	1.66647	1.18583	1.48574	1.53699	1.44225	1.34595	1.42664	1.71711
18450249	2.04129	2.47105	2.72408	2.37587	2.66694	1.84338	2.68611	1.7592	4.49397	3.05232	1.48565	1.79604	2.22746	2.44347	2.28869
18450251	0.876972	2.31792	1.15126	1.60918	1.92587	1.22815	0.990419	1.29899	1.00535	3.73878	1.31723	1.36094	3.91087	2.63998	1.63278
18450253	2.74796	1.55265	1.94124	1.5324	2.31072	1.36094	1.49265	1.49846	0.961088	0.940884	1.66358	1.43046	2.15365	2.11642	2.15267
18450255	2.11709	2.31792	1.47527	2.59997	2.95	1.58623	2.32666	1.93165	1.6886	3.37218	2.18841	2.20393	2.24471	2.46737	2.20393
18450257	3.20054	1.48118	3.78071	1.60918	1.51695	2.84647	3.35101	2.89165	2.41229	2.77941	2.52466	1.36921	1.6412	3.3603	2.11691
18450259	1.81494	2.06951	2.54374	1.67355	1.36094	1.38539	2.15338	1.71638	0.952367	1.3277	3.49065	1.32087	1.83188	1.67355	1.19318
18450261	1.85857	1.63194	1.14765	1.98938	1.33754	1.49846	1.67836	1.35419	1.38064	1.18351	1.55961	2.24955	2.60442	1.79998	1.94481
18450263	1.40784	1.62411	1.24034	1.69356	1.70798	1.58753	1.23832	0.980375	0.988743	1.31723	1.31723	0.884008	1.98938	1.31723	1.40784
18450265	2.5261	2.46737	2.90043	3.62783	3.06614	3.18273	2.97347	3.08802	2.85723	3.6506	2.57455	2.68157	2.72808	4.40459	3.30936
18450267	1.45563	1.25996	1.43151	1.6362	1.38796	1.36094	1.5537	1.12998	1.28124	1.39612	1.21112	1.00694	1.45234	1.40537	0.882212
18450269	1.94481	1.9831	1.95011	1.3507	1.91887	2.73927	1.86286	1.53603	1.79984	2.7618	1.86286	1.64858	1.90656	2.15264	1.29341
18450271	1.21112	1.62411	0.891299	0.800786	0.914416	1.37111	1.23832	0.656267	1.52711	2.13044	1.15039	1.78155	1.68372	1.23832	1.76494
18450273	2.08263	1.86278	1.537	1.53766	1.36094	1.44834	0.953689	1.62662	1.34162	1.10978	1.34162	1.32421	0.840241	1.34162	1.34162
18450275	11.6015	8.76646	11.7242	10.9785	10.7576	9.87218	10.8597	11.7891	11.6173	11.3971	10.641	12.0962	11.6122	11.2501	10.6807
18450277	1.81846	2.32592	4.35091	2.17351	2.35025	0.955657	1.27603	2.23772	1.65068	1.80468	2.68049	2.35025	2.56603	2.45557	2.38017
18450279	1.45563	2.46737	2.16011	1.60918	2.13044	2.46737	1.10295	1.59035	1.00535	1.39612	1.10295	2.09786	2.14771	1.51695	1.63278
18450281	2.48977	2.39507	1.63775	1.61712	1.99123	2.21092	1.58103	2.06204	1.32109	2.45856	2.47958	1.43912	1.81973	1.8049	1.66176
18450283	1.79998	1.79998	2.12906	1.56995	1.79998	1.8877	1.373	1.28403	3.17695	2.25686	2.82075	1.10295	1.98938	1.79998	1.20119
18450285	11.1587	10.2831	11.6063	10.7506	11.3012	10.5361	11.1673	11.2463	11.2419	10.344	10.3256	11.3983	10.7401	10.042	8.30982
18450287	1.40516	1.13407	1.35024	1.52512	1.85891	1.40074	1.60231	1.34557	1.39549	1.35259	1.49691	1.72482	2.05844	2.00297	1.33274
18450289	2.86476	2.74558	2.478	2.2413	2.45097	2.5885	2.23315	2.80856	2.44328	1.39612	1.86286	3.6917	3.13388	2.28869	2.55995
18450291	1.55475	1.4512	0.88276	1.84564	1.79962	1.80672	2.19179	1.96591	1.95165	2.06288	2.18009	3.06774	0.930433	2.59072	1.66992
18450293	1.27929	1.3093	2.97341	1.15126	3.26185	0.993481	1.38796	1.56418	1.68556	1.661	2.13635	1.79816	1.58794	1.52595	1.6447
18450295	1.46785	1.28366	1.3563	1.28546	1.84218	1.43319	1.52667	1.43319	1.83154	1.39612	1.73441	1.10295	0.983894	1.39179	1.76697
18450297	2.46204	1.76201	2.63962	1.87868	1.87505	2.47951	2.05845	1.81924	1.38558	1.55617	2.98359	2.09578	2.40118	1.78803	2.95808
18450299	1.10295	0.91443	1.21482	2.27329	1.64683	1.16103	1.15062	1.47475	1.28337	2.28193	1.34251	1.52949	1.00694	1.82796	1.82922
18450301	1.90883	2.04765	2.10128	1.71139	1.90883	2.18385	1.45916	2.16246	1.8077	2.09384	1.70692	2.1212	1.92587	1.80067	2.31234
18450303	2.73714	1.21334	1.70798	1.59035	2.26516	2.04749	1.52667	1.02602	1.11744	1.72518	2.85995	1.49846	1.36287	1.51695	1.47633
18450305	1.45684	2.0193	1.44222	1.09754	1.56777	1.55468	1.46496	1.62394	0.937401	1.43386	1.33771	1.10295	1.92767	1.37835	2.72175
18450309	1.33366	1.34162	4.46029	1.01368	2.13044	1.36094	2.23315	0.891299	2.7618	0.594565	0.782899	1.22815	3.91087	1.37835	1.34162
18450311	0.953742	2.25707	1.50411	2.88472	0.874038	1.49846	2.00264	2.90343	1.62769	2.15319	1.65515	2.09786	2.92183	2.32373	2.70124
18450313	1.33366	1.94113	1.67355	1.45563	2.13652	1.78405	1.88308	1.67355	1.42931	1.1696	1.69581	1.49139	2.28869	1.55344	1.30012
18450315	2.33366	2.07285	2.25745	2.83506	2.42608	2.0112	2.2287	2.86597	1.78382	2.52621	1.96298	2.25745	2.34002	2.76767	2.46737
18450317	2.36863	2.36863	2.39831	2.77531	1.70798	2.26909	2.26909	2.48454	3.08077	2.36863	3.02899	1.26578	1.81494	2.15655	2.9446
18450319	1.26721	1.22759	1.56168	1.0454	1.37136	1.58991	0.990419	2.23161	1.69122	1.83044	1.86433	1.52796	1.52796	2.60089	1.21287
18450321	1.04404	1.41331	1.73854	1.6278	1.43894	1.36094	1.10295	1.29038	1.09635	1.58609	1.28167	1.05608	1.51724	1.30325	1.35982
18450323	3.70293	2.45573	4.47033	5.32458	3.89542	3.19021	3.06295	4.20296	3.46374	3.06999	3.58529	3.04052	3.36648	4.13318	4.15619
18450325	2.54799	1.55265	1.70356	1.6278	1.92138	1.55743	1.18919	1.48915	2.82191	1.62011	1.48291	1.10295	1.54617	2.15303	1.68876
18450327	2.9643	3.69562	3.076	3.1386	4.51266	4.93565	4.94066	3.58529	3.26164	4.18396	3.58529	3.86036	3.44194	2.199	3.58529
18450329	1.33366	1.8733	2.67605	1.38803	1.07009	1.57838	2.29587	1.43926	1.46767	1.23424	1.57838	1.13299	1.36094	2.21309	2.28447
18450331	1.81683	1.52667	1.28594	1.89248	0.914416	1.23788	1.42338	1.52667	1.52667	1.72518	1.58811	1.81683	1.52667	2.24696	1.35134
18450333	1.25527	1.61628	1.3953	0.93832	1.46626	2.41103	2.1034	1.60569	1.60829	1.7365	1.75631	1.95047	1.61428	1.43149	1.51986
18450335	2.68905	1.48942	2.16011	1.36232	1.28485	0.99776	1.24132	1.82635	1.63022	1.48942	1.54739	1.10295	2.26147	2.27016	1.48942
18450337	1.33366	2.13044	0.475772	1.15126	0.914416	3.02021	0.990419	0.804739	1.38796	1.10978	1.10295	0.686969	4.17669	3.9045	4.46029
18450339	3.458	4.20549	3.15072	2.14787	3.21687	3.81545	4.23793	4.35784	3.72335	2.97394	3.56659	3.33882	3.02365	3.33743	3.28875
18450341	1.98273	2.80533	1.14422	2.77536	1.24904	1.36431	1.27625	1.67355	1.67355	1.17146	1.56166	2.09786	1.09401	2.81368	2.1185
18450343	1.59542	1.09566	1.27817	1.15126	1.22815	1.10295	1.00746	1.39687	1.38476	1.39612	1.22815	1.22815	1.22815	1.57407	1.64981
18450345	1.80418	1.45637	1.24544	1.72251	0.686969	1.12247	1.04669	1.34348	1.00855	1.32846	2.87185	1.22815	2.00046	1.96025	0.917326
18450347	1.21112	1.62411	1.40449	1.98938	2.53386	1.49846	1.38796	1.8077	2.44328	3.12775	2.52466	1.22815	1.51695	1.67355	2.77908
18450349	1.79048	2.52573	1.29032	1.57032	1.61041	1.30071	1.17064	1.33804	1.53112	2.04049	2.08197	1.40494	1.45895	1.37835	1.50555
18450351	1.75428	2.79129	2.77664	2.06015	2.62447	1.2964	2.5318	2.6637	2.90031	2.42908	2.8312	2.73727	1.98009	2.5535	1.78807
18450353	1.72518	2.01563	1.91621	1.81741	1.60264	1.49448	1.72518	1.29899	1.25421	1.31802	1.57838	2.19488	2.39344	2.49498	2.89492
18450355	1.60893	1.02566	1.14789	1.15596	1.36897	1.42227	1.25587	1.00093	2.11522	1.47413	1.10295	1.38486	1.74156	1.39357	1.07246
18450357	2.09786	2.25398	2.16198	1.98938	2.72546	1.69797	2.43073	1.38796	1.81494	1.72518	1.33801	1.68215	1.81494	1.55695	1.54087
18450359	1.38126	1.34162	2.32582	0.854336	2.56765	1.53225	2.16064	1.42175	1.28801	2.79559	1.44006	1.38126	1.2622	1.67355	1.48942
18450361	1.10295	1.36094	2.31615	2.03217	3.51881	1.28433	1.23832	1.10295	1.38796	1.39612	2.21827	1.80087	1.18649	1.14053	1.36094
18450363	2.40263	1.57183	2.16073	3.0062	2.5067	2.17361	1.62045	1.47001	2.01876	2.95482	2.71443	2.94746	1.99574	2.24696	2.08508
18450365	1.66279	1.64058	1.87035	2.60549	1.72414	2.38975	1.85231	2.12272	2.75424	2.70525	2.07852	2.58832	2.75317	1.99913	2.94024
18450367	2.91237	2.5746	2.63164	2.34048	3.02021	3.02021	2.50941	2.49309	3.36482	3.73799	2.00992	3.4589	3.38069	2.75772	2.85248
18450369	1.62795	1.13471	1.64744	1.63418	1.10485	1.69514	1.04525	1.48942	1.70738	2.32087	1.50766	1.29339	1.55137	1.17045	1.48942
18450371	1.68566	2.83641	1.91896	1.58015	1.56312	1.35343	1.22897	1.57154	1.48648	1.58015	2.5493	1.08923	1.58015	1.23601	2.29681
18450373	1.87177	2.5586	2.16011	1.74078	2.83933	2.46737	2.16011	1.9296	1.67355	2.25278	1.62277	2.35769	1.83005	2.35636	2.93019
18450375	1.84655	0.939693	1.66728	0.982004	1.3176	2.05059	1.9933	1.29877	1.33178	1.18209	1.33702	1.46126	1.42302	1.36913	1.16276
18450377	1.56271	1.94312	0.96708	2.15848	1.47738	1.05608	1.82205	1.65509	1.30576	2.17415	1.37752	1.94889	1.2163	1.4166	2.41431
18450379	3.65149	4.13877	3.33461	2.875	4.36164	4.43485	3.33688	3.63035	4.49552	4.05385	4.45892	3.56845	5.20061	4.45592	3.33688
18450381	1.84339	1.61671	1.04868	1.34597	1.65053	0.999792	1.36503	1.60257	1.07694	1.09485	1.25501	1.57268	1.49033	1.43739	1.43479
18450383	1.43271	1.84258	2.32582	1.96356	1.23504	1.91277	1.92958	1.90725	1.24401	1.51523	1.79998	2.22079	1.89514	1.86129	1.68596
18450385	1.61925	1.98685	1.67355	1.58458	2.74916	2.71112	1.23832	1.66292	1.67355	1.10978	3.13231	1.1696	1.67355	3.3603	2.2304
18450387	1.05438	2.29439	2.00092	1.29899	2.16074	1.36094	1.38796	1.12617	1.35231	1.48118	1.48118	1.22529	2.02006	1.3921	1.48942
18450389	3.27554	2.51049	4.05161	4.57096	2.66137	3.3381	3.95312	3.7432	3.68331	3.49538	3.39086	3.8734	3.31188	3.38998	4.03941
18450391	1.27378	3.64247	1.28811	2.00599	1.24428	1.64011	1.38796	1.69581	2.11691	1.92587	1.69581	3.29724	1.87505	1.38723	1.48942
18450393	2.60192	2.78447	1.58689	2.5729	2.0254	1.70564	1.97057	2.44966	3.24482	2.12585	2.35212	1.9813	1.58794	1.30995	2.28495
18450395	5.95294	5.10207	5.68779	5.84497	5.88231	4.61865	5.26363	4.63824	5.94259	5.81381	5.73893	4.98183	6.16214	5.68	6.04655
18450397	2.64151	1.09566	0.679836	1.60918	1.22815	1.5155	1.00746	0.891299	1.11744	0.99776	1.21112	1.36094	1.83198	1.51695	3.50007
18450399	1.69666	1.9299	1.78842	2.16908	2.5933	1.10202	1.86955	1.39872	1.12589	2.29519	2.51148	1.86742	1.32692	1.78487	1.18184
18450401	2.2197	2.12004	1.49317	1.87086	1.6434	2.00719	1.64294	2.53884	2.2216	2.39076	2.85002	2.03175	3.2827	2.37808	2.06715
18450403	1.33886	1.73635	2.31282	2.77783	2.13044	1.56276	1.10295	1.29899	1.60918	2.84404	1.8114	1.49846	2.95017	1.98374	1.29408
18450405	1.39464	1.96847	1.40449	1.6278	1.60026	2.25132	0.932201	1.10295	1.81693	2.42725	1.42338	1.78155	3.97166	1.18438	1.34162
18450407	1.39475	1.2535	0.891299	1.17346	1.61041	1.09271	1.72353	1.5444	1.26115	2.87488	2.10269	1.36786	1.05256	1.84776	1.17231
18450409	1.55235	1.3904	1.27837	2.11767	1.33478	1.49284	1.86162	1.39571	1.38213	2.19056	1.52991	0.879619	1.49284	3.16445	2.55533
18450411	1.62092	2.15496	1.239	1.74283	2.71241	1.72709	2.09736	1.76436	1.09965	1.80154	1.83968	1.78155	1.43894	1.77581	1.4872
18450413	1.27239	1.0941	1.40449	1.0448	2.22857	1.48866	1.47315	1.25075	2.13937	2.36827	1.43319	1.23195	1.77304	1.37255	1.71638
18450415	2.34429	1.48118	2.30407	1.19317	1.31697	1.40981	1.92923	1.16718	1.52752	2.67297	1.57275	2.4	1.51695	1.65651	1.38645
18450417	2.35944	1.44674	1.54848	1.39551	1.49846	1.3472	1.70798	1.66717	1.49846	2.13044	1.22814	1.3472	1.50569	2.22847	1.49073
18450419	1.95237	2.13044	1.90248	2.63535	2.32582	1.48943	2.32582	1.25713	2.79424	2.7618	2.52466	3.5287	2.89767	2.60564	1.69357
18450421	2.59072	3.0003	3.57072	3.16261	2.6129	2.95086	3.41048	2.9631	3.13595	3.51048	3.25461	3.48681	3.48055	3.44582	3.42886
18450423	1.43196	2.60608	2.00601	1.93869	1.49379	0.99776	1.52667	1.69538	1.51695	2.54358	1.5719	2.25745	2.478	1.52667	1.0966
18450425	1.4212	1.37759	1.88308	1.49136	1.90035	1.19372	2.77056	1.35353	2.61837	1.83877	1.62556	1.63278	1.84864	1.84864	1.51671
18450427	1.21549	1.35086	2.16011	1.72171	1.32365	1.22815	1.57766	1.10295	2.05734	2.1955	1.42977	1.49846	1.47347	1.10295	1.09643
18450429	1.33366	2.95315	1.27837	1.15126	3.27449	0.686969	1.88234	1.38796	1.11744	1.54713	1.31723	0.782899	1.51695	3.3603	1.79998
18450431	1.42965	2.97831	1.48573	1.5324	1.98014	2.45008	2.05774	1.59206	3.2133	3.40642	2.09569	2.64258	2.00046	1.81265	2.28464
18450433	1.47216	1.22916	1.40449	1.6257	1.59552	1.76128	1.40449	0.821264	1.38796	1.54713	1.87938	1.78155	1.98938	2.05911	1.22916
18450435	3.01804	2.6446	3.34162	4.37276	2.74916	3.60048	4.06794	3.73079	3.60048	3.54251	3.61329	3.50993	2.8036	3.47118	3.8745
18450437	3.30197	3.84422	4.4069	3.67215	3.43313	4.30785	3.89598	4.30785	4.75912	4.83738	5.12021	4.6135	4.95336	4.30785	4.30785
18450439	2.51641	3.28564	2.19205	2.51641	1.77019	1.7225	2.20232	2.49698	3.40621	1.89047	3.72738	2.12712	2.21705	1.37835	2.50008
18450441	3.25103	3.22949	2.91468	3.19765	1.92587	2.46737	2.2925	2.95315	2.54113	2.91034	2.84898	3.65619	3.30089	3.21228	3.36027
18450443	2.2022	2.18396	3.02384	2.31354	3.12638	2.24114	2.25663	2.59084	2.49696	3.60433	2.62737	2.84295	2.18092	2.44118	4.06787
18450445	1.57838	1.79136	1.66239	1.79998	2.60433	1.47156	2.11553	2.17921	1.66287	2.29439	1.1724	2.14717	2.8036	1.91428	1.85983
18450447	2.07613	1.34937	2.77908	2.54245	2.15021	2.16389	2.38246	2.13044	2.41603	2.13044	2.18841	2.07197	3.09899	2.39175	1.63552
18450449	1.53883	1.67355	1.36157	1.63092	2.32582	1.43489	1.47116	1.59035	1.20064	1.80838	1.94606	2.34066	1.76817	1.85027	2.44884
18450451	2.478	2.61954	2.16011	1.39977	3.09899	2.478	2.37487	1.8077	2.59545	2.478	3.45523	1.77795	3.57867	2.63998	2.44282
18450453	1.77118	1.39417	1.59056	1.35961	2.2843	1.89954	1.63278	1.8313	1.25421	1.54713	1.10295	2.4134	1.16872	2.36171	1.82357
18450455	1.13292	1.47539	1.56256	1.08142	1.20667	0.914129	1.04346	1.46647	1.00855	1.14007	1.03295	1.471	1.68459	1.2148	1.07165
18450457	1.68566	2.79129	1.01368	4.24914	2.13044	1.61639	1.52667	1.49846	1.25421	1.10978	2.00992	1.63278	0.876972	1.51695	1.34162
18450459	1.15843	0.853811	1.51428	1.24631	1.70798	1.10295	1.42315	1.14981	0.952662	1.24631	1.21112	1.26335	1.10295	1.13815	1.37681
18450461	4.29641	3.79092	4.18681	4.76193	3.50284	4.4069	3.19676	4.4069	4.52019	5.06905	4.01452	4.1366	5.06642	3.26826	5.21289
18450463	1.50966	1.73603	1.32288	1.57032	1.21568	2.08201	1.18919	2.73083	1.47508	2.7943	0.861564	1.19123	3.26706	1.59525	1.91381
18450465	2.35393	2.67111	2.7557	2.81446	3.91724	3.35544	2.54562	2.89148	2.85678	2.70227	2.54562	2.58291	2.8036	3.17614	2.8036
18450467	1.94481	1.42815	1.40449	1.30727	1.16766	1.36094	1.69283	0.646097	1.40449	0.954837	2.18841	1.36094	1.51695	1.25896	1.40449
18450469	1.31262	1.41048	1.51679	2.73683	1.38076	1.28544	1.56601	1.40842	1.48835	1.48958	1.32384	1.5699	1.71819	1.85514	1.49099
18450471	1.18201	0.994441	1.33922	1.79154	1.71168	1.36331	1.23354	2.51593	2.00822	1.72402	1.32215	1.71143	1.83883	2.44347	1.5708
18450473	2.09786	1.62411	1.70798	1.01368	1.51695	2.32582	2.43073	1.2025	3.20054	1.10978	1.10295	1.49846	1.98938	1.22815	1.63278
18450479	2.02656	3.2676	3.93648	3.07797	3.37554	2.8033	3.40032	2.8033	2.86766	2.85197	2.15706	2.09786	3.62303	3.6637	3.578
18450481	0.983894	1.34162	3.07985	1.01368	0.797268	0.99776	0.990419	1.49846	1.25421	3.30737	2.99426	1.22815	1.51695	1.10295	1.48942
18450483	3.13904	3.05498	2.63164	2.36863	2.6025	2.03973	2.10517	3.20242	2.55813	3.73878	3.56584	2.36959	3.41438	3.45232	3.35101
18450485	1.47867	2.46737	2.83636	1.48659	2.11346	1.91277	1.71427	2.42075	2.88487	1.81948	2.00992	1.63278	3.04759	2.08981	1.91277
18450487	3.60048	1.2025	2.77908	1.98938	1.70798	1.91277	2.43073	3.20054	1.25421	2.53386	1.31723	3.78671	2.14771	1.51695	3.07985
18450489	2.73657	5.01517	2.5317	4.63033	2.38231	3.64517	3.46782	1.09515	4.28621	2.48473	3.87695	2.05006	1.83943	3.94234	3.35968
18450491	1.87987	1.89955	1.7848	1.45563	2.63909	1.36331	1.99481	1.68536	2.01491	1.08951	1.59004	1.63278	1.5658	1.762	2.42022
18450493	1.20414	1.3472	1.45034	1.15633	1.12104	1.32974	2.46407	1.15273	0.800077	1.19694	2.24729	1.30071	0.658678	1.37255	1.05382
18450495	1.57838	1.96847	1.46571	1.98938	1.51695	1.61639	1.70798	1.51695	1.03125	2.27611	1.43319	1.01276	1.29834	1.30487	1.00373
18450497	2.16006	1.54238	2.16011	2.46352	3.19645	2.53527	1.39772	1.4946	2.12404	1.17805	1.20278	1.0901	2.55048	2.13843	1.6148
18450499	1.92587	2.21973	1.70798	1.95666	2.05547	2.77257	1.87416	1.79958	2.89159	1.74361	2.39378	1.92587	1.40447	1.51695	1.85707
18450501	0.930433	0.948622	2.40019	1.29899	1.28603	0.833453	1.73932	1.56222	1.06139	3.37037	1.06714	1.60681	1.99574	2.74723	1.64321
18450505	1.10295	3.48303	3.31128	2.98347	2.79907	2.66518	2.05911	2.20519	4.22572	3.38425	4.3865	3.32516	4.27658	2.13178	2.29064
18450507	2.53386	1.56741	2.17706	2.17351	2.30486	3.57612	2.11691	3.98321	2.11691	3.06901	2.59181	3.26262	2.87428	4.58973	2.29064
18450509	2.09786	2.58245	2.11092	2.24912	2.68092	1.71209	2.60166	1.73741	1.53502	2.47289	1.84287	1.92587	2.19841	2.12744	1.48868
18450511	1.62441	2.19976	1.70798	2.25603	2.631	1.18548	1.76962	1.8077	2.02733	1.8077	1.72394	2.92235	1.75607	1.39932	2.00383
18450513	2.45677	3.07824	2.37729	2.75362	2.91272	1.57665	3.21232	3.02326	3.51626	4.40648	3.80874	2.64056	4.14846	3.19688	3.32721
18450515	1.28692	1.48118	1.10966	1.79998	2.13044	1.61639	1.70798	1.49846	1.38796	2.32582	1.21112	2.87181	1.51695	1.37835	1.94481
18450517	1.91578	1.74063	1.86286	3.96333	2.24696	2.02929	3.21246	1.50448	2.87832	2.13044	2.36192	1.37811	3.24565	2.24696	2.46737
18450519	1.47923	1.93994	2.32582	1.61482	1.98938	2.78836	2.33525	1.68566	1.51695	2.37715	2.2192	1.83337	1.98938	1.69418	1.98938
18450521	1.72776	1.69063	1.91931	2.20082	2.59776	1.91628	1.73574	1.73123	1.5221	2.22986	2.39454	1.52303	2.16835	3.52855	2.24888
18450523	2.77908	3.3603	2.77908	1.95459	4.54787	2.77908	2.21372	1.49846	3.69879	2.65482	1.70326	3.06398	2.47254	1.86286	4.48713
18450525	4.41979	4.24691	5.48292	5.42994	6.08271	4.62506	4.36154	4.13906	3.51809	4.46726	3.77721	5.23927	5.05842	4.21132	4.68262
18450527	1.59338	2.2989	1.08985	1.52776	1.90435	2.26155	1.24253	2.18243	2.26285	1.46582	0.884008	1.30292	2.32433	1.6899	1.49719
18450529	2.47949	2.22939	1.65525	1.31858	1.64679	1.8527	1.88973	2.21533	2.02466	1.53409	2.45505	2.48682	2.75401	2.69265	1.7663
18450531	2.43686	2.13303	2.43672	2.73304	3.73392	2.55978	2.76415	2.55197	2.64939	3.0878	3.01124	2.95857	2.6294	3.06975	2.25185
18450533	3.14089	3.67776	3.13406	1.69116	1.81693	3.41481	2.82979	3.45173	3.28316	4.96608	4.46612	3.69495	2.23346	2.43659	3.14916
18450535	1.6266	1.99611	1.5903	1.45272	1.81846	1.61639	1.58785	1.98717	1.68948	1.92587	2.01742	1.79998	1.79998	2.88904	2.0095
18450537	3.80434	2.30281	2.11246	2.27898	3.32173	3.05139	2.88077	2.21546	2.69191	2.28693	1.94509	3.05638	2.478	1.95018	2.13372
18450539	2.76981	3.3603	3.07985	2.00807	4.10595	1.5502	2.05911	2.89165	2.66935	3.76487	1.76805	2.43073	4.52019	3.10572	4.43373
18450541	1.42321	1.56541	1.57061	1.87273	1.36403	1.55743	1.47238	1.6484	1.38587	2.51357	2.04686	1.41201	1.34093	2.55072	1.63278
18450545	1.10295	1.34162	4.12276	2.36863	3.09899	3.51556	1.23832	1.2025	1.38796	1.24631	1.86286	1.92587	0.876972	1.22815	1.63278
18450549	0.562154	1.62411	1.70798	1.60918	1.70798	1.61639	2.23315	0.891299	1.94481	2.53386	1.57838	4.69373	1.10295	0.990419	3.91087
18450551	1.25942	1.66107	1.25925	1.06092	2.77039	1.36331	1.35009	1.37248	1.73067	2.16282	1.44781	1.43699	1.86052	1.89149	1.44274
18450553	1.06279	0.687458	2.32968	1.01368	1.98212	1.44029	1.31768	1.18231	1.51695	1.54713	1.57838	1.57782	1.81494	1.37835	1.3411
18450555	1.57031	1.64058	1.73608	2.0219	1.55075	0.99776	1.7937	1.39873	1.22686	1.07835	1.04756	1.0792	1.25629	1.82054	1.67135
18450559	1.21112	2.24706	1.74986	1.76128	2.06711	1.6973	1.31161	1.68136	1.84755	1.31878	1.76128	2.33172	1.69984	2.24696	1.76128
18450561	4.13921	4.64843	4.58573	5.70655	4.72685	5.53833	4.77785	4.55017	4.76813	3.72114	4.49761	4.58573	3.53684	5.58535	4.89523
18450563	2.05633	2.02574	2.00264	0.972147	1.47541	1.55573	1.52667	1.66645	2.16897	2.4656	1.16958	1.49846	1.65673	1.06142	1.77256
18450565	0.613951	1.47453	1.20908	2.46929	2.77165	1.48866	1.08875	1.45814	0.952507	1.40514	1.04756	1.36331	0.994801	1.24065	1.33331
18450567	2.26755	1.75343	2.24177	1.93192	1.53385	1.55089	1.43626	2.23315	2.82396	3.95909	2.68473	1.92953	3.60048	1.70109	2.94621
18450569	2.06901	1.36497	2.06244	2.11358	2.11358	2.45003	2.77502	2.04591	1.8077	1.76774	3.80648	3.73372	2.47289	1.33779	2.54892
18450571	6.38799	4.51094	4.20296	4.04614	4.79682	4.20296	4.20296	4.92294	4.56676	4.25396	3.19437	4.42118	4.0855	3.50826	3.77663
18450573	3.21572	2.60317	3.67327	4.31954	3.70293	4.02374	3.07439	4.42208	3.77067	3.60048	1.57912	5.33674	4.93302	4.95789	2.76337
18450575	2.31805	2.83817	2.63164	2.6305	1.65887	2.12978	1.97266	1.97266	1.14727	1.75371	2.87962	2.09786	2.38665	2.09786	1.63134
18450577	1.2454	3.3685	1.86286	1.98938	2.29429	1.91277	1.47138	1.68566	1.38796	2.7618	1.68566	1.36094	1.35232	3.14531	2.11691
18450579	1.48743	1.55265	2.09024	3.43566	1.73681	1.50863	2.32919	1.21933	1.28809	1.82552	1.85128	1.82233	1.25042	1.70441	1.73216
18450581	2.34227	2.36963	2.16011	2.6691	2.01857	2.32582	1.88234	2.65777	2.29441	2.2266	1.23967	2.16011	1.75549	2.36963	1.69728
18450583	2.03364	1.53724	1.99836	0.967759	1.90418	1.86371	1.86814	1.65767	1.70381	1.47163	1.69966	1.6983	1.89522	1.22524	2.19423
18450585	1.65522	1.70411	2.63164	2.17533	1.28165	1.1749	1.38796	1.37964	1.69409	1.92476	1.1401	1.80992	1.2801	1.56977	1.18348
18450587	1.10955	1.32815	1.56696	1.98992	1.83364	3.94581	1.36398	1.62411	1.8077	1.21254	1.70404	1.17735	3.29944	1.67927	1.48942
18450589	1.31898	2.59559	1.4648	1.68143	1.13768	1.48866	1.15517	2.02643	2.00514	1.88828	1.61622	1.33278	2.45144	1.81247	1.91023
18450591	1.94481	1.34162	1.56696	0.92112	0.927771	1.35866	1.23832	1.0218	0.899666	2.66436	1.69581	2.38796	1.35866	1.22815	1.34162
18450593	1.17993	1.07862	1.15126	1.29899	1.42488	1.29899	1.77601	1.29899	1.11744	1.64277	1.36187	1.10295	1.55697	1.51695	1.28291
18450595	5.59334	5.25239	5.51441	5.77978	5.55558	5.54182	4.91192	4.85861	5.49866	5.49866	5.62486	4.77035	6.37178	5.48584	5.80214
18450597	6.27202	6.61186	6.01527	6.38504	5.69203	6.12801	6.53578	6.66233	6.7595	6.58369	6.61186	7.12322	7.30929	6.84649	7.04655
18450599	0.983894	3.09899	1.55401	1.8354	1.66863	1.41065	1.06915	1.5102	1.98125	1.45167	1.74089	1.55401	1.46749	0.948977	1.55401
18450601	1.34555	1.49672	1.59508	1.12312	1.72141	1.07377	1.90681	2.31931	1.07694	1.63245	1.46791	1.61724	1.59056	1.51695	1.14278
18450603	1.38167	2.53162	2.6865	1.77629	1.63003	1.57102	2.74084	1.03879	1.10679	1.62307	1.47949	1.73931	1.55051	2.34798	3.41939
18450605	1.86371	1.37213	1.15126	1.5324	1.62012	2.50316	1.43638	2.02886	1.87625	1.89008	0.997007	1.54414	1.05256	1.52595	2.42563
18450607	2.37641	2.07775	3.61939	2.5132	1.79472	1.61639	2.05911	1.86812	2.59871	1.27553	2.69432	1.50593	2.62007	3.30676	2.22258
18450609	1.64073	1.41208	1.70798	2.15515	1.44969	1.31362	1.52667	1.8615	1.32928	1.64073	1.74684	1.65777	1.53257	1.53257	2.22959
18450611	3.37942	3.4805	4.06105	3.99081	1.6434	3.39946	3.29036	3.73366	3.27561	3.30608	4.17892	4.64038	3.80509	3.76833	3.97391
18450613	2.65111	3.06603	3.35559	4.11776	2.90346	2.00878	3.90197	1.74624	3.14554	3.75634	3.17477	2.1859	3.30341	3.41697	2.62447
18450615	4.18192	3.38458	4.53611	4.96518	4.21854	3.96603	4.84931	4.40194	4.22834	4.63519	3.40326	4.48186	4.38134	3.879	3.23764
18450617	3.23827	3.2496	1.49317	2.19413	2.96846	2.71417	4.69829	3.41606	1.92794	1.19694	3.46398	4.1355	2.49999	3.41645	2.21894
18450619	3.036	2.77067	4.92714	4.06112	3.8277	4.28789	3.04265	2.69429	4.76873	3.34802	1.50579	3.74589	4.5899	2.92972	4.37756
18450621	4.49211	3.09899	4.90593	3.30737	3.27449	3.84378	3.45134	3.96452	4.15537	3.52702	5.19164	4.3085	5.29622	5.36968	3.5528
18450623	6.16084	6.19791	7.01442	5.96373	5.51765	5.90974	5.8151	6.43475	6.23965	6.17224	6.11859	6.26452	6.93048	6.38399	6.4813
18450625	1.58611	1.96847	3.52775	1.8077	1.71571	1.23588	1.55861	1.93359	1.60668	1.67884	2.35798	2.60166	2.55658	1.54888	1.09459
18450627	1.89059	2.13044	1.37036	1.79998	1.79998	1.08975	1.52667	1.68566	1.89969	1.92587	1.60394	3.02556	1.72914	1.9061	2.27568
18450633	1.11574	1.56549	1.23755	1.83305	1.93185	1.84026	1.23832	1.38796	1.11744	1.33366	1.09329	1.78155	1.33366	1.51695	1.21112
18450635	1.13172	1.3548	1.14621	2.0852	1.29695	1.45527	1.8507	1.66825	1.67878	1.83734	1.52304	0.742545	1.37255	1.19451	1.27484
18450639	1.62018	2.01027	2.82089	3.1386	4.59513	2.8036	3.20354	2.23315	2.8036	3.85873	2.84672	2.97968	3.20354	3.24234	1.98661
18450645	5.18108	5.1462	5.75805	5.46051	4.80441	5.59707	5.82128	5.0084	5.46654	4.78471	5.59334	5.72521	5.90006	5.41266	4.31747
18450647	3.99194	4.14105	4.52617	4.79462	3.02384	3.5716	3.67614	5.79117	5.52248	4.76418	4.587	3.33007	4.33831	4.9446	3.77078
18450651	1.91711	1.84655	3.18714	2.92376	2.60018	2.21213	1.99847	1.95145	1.9143	2.53506	1.5805	1.98866	1.54617	2.02869	1.89268
18450653	1.26948	1.67355	1.40449	1.34561	2.1994	1.76128	1.40025	1.67355	1.50484	1.2697	2.35025	1.27601	1.86296	1.84888	1.67355
18450655	2.35944	1.79998	3.2325	1.98938	2.66038	1.48746	2.07644	2.13711	1.73778	1.39612	2.42836	1.44943	1.98938	1.98938	2.05408
18450657	3.70293	2.42303	3.23745	3.51329	4.05278	3.70293	3.86595	2.91649	3.70293	3.23745	3.44449	3.81206	4.64074	4.02492	3.63986
18450659	1.81494	4.25917	4.12276	0.790617	3.70293	4.09489	1.70798	5.36968	3.70293	2.13044	1.43319	1.92587	1.36094	2.63998	2.46737
18450663	2.42096	3.70672	2.24032	1.98938	2.13665	2.20542	2.94963	1.6167	2.21768	1.51783	2.44605	2.26377	3.78896	2.85448	2.20378
18450669	3.5233	2.28774	2.00264	3.42085	4.70115	1.98366	2.60166	1.29899	1.8077	3.12775	1.57838	2.09786	2.1822	1.86286	3.91087
18450671	1.73501	1.48118	1.19844	1.5693	1.51695	1.49846	1.49846	1.0018	1.38796	2.87322	1.49846	1.36094	2.478	1.10092	1.55285
18450675	1.10295	0.944278	1.70798	1.45563	2.91237	0.782899	1.88234	1.2025	1.67355	1.24631	1.21112	1.10295	1.51695	2.24696	2.46737
18450677	1.45563	4.8751	3.34162	1.15126	1.70798	1.10295	3.35101	2.00264	4.46029	1.39612	1.69581	0.782899	1.51695	2.63998	2.9446
18450679	1.10295	1.66947	1.32857	1.45563	1.99994	1.09779	1.57748	1.30531	1.6772	2.04007	1.87942	1.78155	1.98844	1.86307	1.21112
18450681	1.75371	1.51695	1.69328	1.58778	0.97576	1.51695	1.702	2.13044	1.51695	2.13044	1.1728	1.26149	1.51695	1.84888	1.51695
18450683	2.62447	0.944278	1.56696	0.891299	1.07009	0.99776	1.10295	1.68566	1.67355	1.92587	1.57838	1.78155	1.51695	1.67355	1.34162
18450685	1.28623	1.20879	1.09887	1.19454	1.36094	1.31379	1.6384	1.47681	1.02963	1.89375	1.58995	1.63947	1.39179	1.15226	1.21722
18450687	0.761448	2.95315	1.86286	1.01368	0.914416	1.36094	3.84015	0.990419	0.899666	2.53386	0.983894	1.22815	1.36094	0.990419	1.94481
18450689	1.61529	1.36216	1.15949	1.86424	1.89852	1.50779	1.44194	1.55397	2.16472	1.3566	1.3167	2.15156	1.5759	1.16555	1.87431
18450691	1.38796	1.23112	1.40449	1.29899	1.76229	1.36094	1.38796	1.47985	1.07651	1.90202	1.06085	1.38796	1.81494	1.22815	1.08687
18450693	5.13673	4.95937	4.82742	4.03586	4.51704	4.50883	5.00054	4.7985	4.58247	4.74279	4.86315	4.45889	5.06608	5.39612	5.53796
18450695	1.76769	2.15777	1.89729	1.98938	1.81042	1.18707	1.38796	2.46737	3.06263	2.7618	0.782933	3.00514	1.86286	1.86286	1.34162
18450697	1.70515	1.71231	2.10159	1.98111	1.21112	2.6485	1.42292	2.36034	3.60086	2.20842	1.61432	2.86785	3.40997	1.69808	1.67055
18450701	1.20071	1.21252	2.77949	1.10179	1.37901	1.47453	0.933695	1.06595	2.00418	1.60353	1.44781	1.5159	2.24923	2.30293	1.4876
18450703	2.78032	2.46493	2.95331	2.97636	3.60834	2.91934	2.78032	2.97636	2.93158	3.09025	3.00279	3.34286	2.8036	3.19431	3.76854
18450705	1.15878	1.27206	1.86354	1.70458	1.28603	1.61639	1.31314	1.5528	1.59783	0.946342	2.38807	1.94511	1.36094	1.54551	1.27637
18450707	4.37054	2.14738	4.17719	4.36733	2.39572	4.16855	3.14916	4.81034	5.90157	4.97512	4.32763	4.13242	4.30767	3.44801	5.54481
18450709	1.61972	1.80581	1.03063	1.70458	1.61246	1.48866	1.47315	1.59783	1.19665	1.25295	2.18841	1.30071	1.10602	2.5126	2.14311
18450711	4.42043	3.3603	2.32582	3.4589	3.70293	1.49846	1.38796	4.15537	4.81144	3.30737	3.91087	1.78155	2.8036	2.85448	3.70983
18450713	2.08109	1.61353	1.1641	1.74152	1.3989	1.55462	1.15692	1.94168	1.79873	2.0943	1.90147	1.81624	1.4175	1.46893	1.76295
18450715	2.82121	1.8755	3.99741	3.39854	1.92587	4.18192	3.60048	4.31448	4.31951	2.95315	3.80842	3.57727	3.60048	4.15718	3.25858
18450717	1.96631	2.31021	3.29628	2.11985	2.03868	2.18298	2.41723	2.46737	1.87227	1.24631	3.58529	2.01977	3.39564	1.95901	2.99207
18450719	4.88165	4.44471	3.1822	3.15223	5.44196	3.09028	3.07985	4.74144	3.91087	3.50372	4.81144	3.91087	4.52303	3.51628	3.78747
18450721	2.64883	2.95315	3.57959	1.85529	1.73467	1.93218	1.91462	3.51666	3.30569	3.67233	2.58636	2.06496	3.30676	2.82672	2.49479
18450723	3.34145	2.82406	2.478	1.75224	2.23773	1.42553	1.97688	2.12652	1.83822	2.11691	2.11691	2.0995	1.94894	2.11691	2.62447
18450725	1.43059	2.56502	2.24512	1.94403	1.70798	1.94403	1.23832	1.7156	3.80005	1.90848	1.79454	2.09556	2.26963	1.55579	1.41084
18450727	2.54307	2.06121	2.72758	1.89272	2.40205	3.1633	2.85863	2.56011	2.90912	3.04589	2.31585	2.56011	3.75866	2.56011	2.41883
18450729	5.22897	4.38404	6.46343	5.06299	4.34944	5.16627	5.19558	5.35678	5.68582	4.92341	4.55399	5.33478	5.85406	5.54631	5.44647
18450731	2.90309	1.9867	3.02781	1.68591	1.84785	1.12216	2.41261	3.29395	1.66616	2.68838	1.28054	1.94399	2.23369	1.37926	2.93585
18450733	4.85207	3.59099	5.71005	4.27517	4.2692	5.06064	6.26146	5.77095	5.93397	5.70917	4.96321	4.31213	5.26462	5.41907	3.82742
18450735	4.15419	4.2043	4.77151	3.81218	2.38529	3.05675	3.3515	5.36968	4.22883	4.49176	3.86261	4.37946	4.0595	4.01195	4.3438
18450737	1.64923	1.37525	2.12621	1.82128	1.79905	1.49846	2.14112	1.93658	2.64167	1.49846	1.82557	2.41434	1.8426	1.54107	1.92754
18450739	1.81849	2.05783	2.39942	1.49258	2.60015	2.46737	2.66515	2.13051	2.91134	2.46737	3.42762	2.46737	3.24565	2.73976	2.69908
18450741	3.20039	3.40561	2.63164	2.65589	2.48195	1.73992	3.18003	2.71877	3.12715	2.4584	2.63683	2.87182	3.24565	3.41395	2.46694
18450743	1.84196	1.51362	1.16787	1.45563	1.38796	1.38796	1.26535	1.2025	1.83431	1.66997	1.23814	1.38796	1.38796	2.91848	1.23814
18450745	0.665749	0.944278	2.63164	2.97636	2.74916	1.10295	0.990419	2.23315	1.38796	1.39612	1.10295	1.49846	1.36094	1.22815	0.646097
18450747	2.1024	1.50124	1.27787	3.94886	1.38904	1.50786	1.25855	1.55335	3.15229	2.36126	2.27859	1.4297	1.52155	1.86633	1.34162
18450751	0.956896	1.84596	1.35829	2.69188	1.78791	1.57838	2.51066	0.891299	1.23247	1.84596	1.03275	3.29279	0.983894	1.30808	1.56935
18450753	1.8365	1.66647	1.43827	2.10542	1.67078	1.09271	1.47315	2.13254	1.51695	1.47163	1.97484	1.38599	2.6408	1.14992	1.24398
18450755	1.81494	1.75054	1.27064	1.93427	2.12271	1.36094	1.2306	1.81208	1.93708	1.72518	2.35025	2.38388	1.8012	1.98928	1.7592
18450757	1.26288	2.32086	1.86286	1.60918	1.72173	1.07443	2.04961	1.57838	2.27123	1.43673	1.57838	1.41858	1.51695	1.51695	1.08072
18450761	1.5213	1.62411	2.9446	1.43203	1.07009	1.73768	1.52667	2.46737	2.09331	1.08619	2.69432	1.53834	1.33734	1.67355	1.63278
18450763	1.68566	1.81978	1.85531	1.81746	1.76278	1.76556	1.81849	1.76607	1.80566	1.36432	2.11625	1.88229	2.65908	1.61484	2.52692
18450765	1.53587	2.88975	2.09201	1.96191	1.6434	2.19287	1.64701	3.3007	3.09751	1.7406	2.07937	1.34448	2.36376	3.20599	1.97196
18450767	2.40115	3.09899	3.34162	2.33921	2.33921	1.82003	1.9687	1.86958	2.02539	2.54744	1.9184	2.33921	2.16555	3.9045	2.55162
18450769	0.983894	2.13044	1.40449	1.58778	1.51695	2.11517	1.52711	1.39175	1.29414	1.51695	2.00992	2.43073	1.80574	1.51695	1.74878
18450771	1.78528	1.98657	2.87105	2.263	2.01209	2.91833	2.06417	2.92647	3.31693	2.08978	2.53605	2.4205	2.54419	2.08605	2.48247
18450775	2.23219	2.74785	1.22913	2.84961	2.86717	1.05036	1.25854	1.76607	2.13937	1.17805	1.63709	1.10929	1.30995	1.44765	2.77264
18450777	0.914068	0.881449	1.77568	2.02865	1.51695	1.4354	1.4251	1.08382	1.91339	1.13398	0.704228	1.40494	1.04342	1.41549	1.64477
18450779	1.81523	1.55265	1.37708	1.45563	1.21551	1.9927	1.79289	2.36905	1.53096	1.50722	1.43319	0.957562	1.59525	1.78516	1.93298
18450781	1.34595	2.21946	1.15126	2.4763	2.31018	1.05036	1.66805	1.96907	1.46388	1.41748	1.72062	1.57124	1.51695	1.58103	1.23666
18450782	6.35529	6.51759	6.13376	6.60857	6.25217	6.56708	6.5318	6.38538	7.00053	6.809	6.73227	6.77408	6.84565	6.84349	7.2768
18450797	7.79059	7.74068	7.6637	7.69322	7.41019	7.57281	7.77416	7.51137	7.67668	7.76559	7.68735	7.83346	7.70622	7.55498	7.6942
18450806	8.14978	8.2293	8.19369	8.05713	7.66899	8.07635	8.20292	8.21458	8.33688	8.33861	8.43469	8.27548	8.85174	8.18032	8.43229
18450814	5.44213	5.28084	5.10338	5.21773	5.13005	5.24457	5.07789	5.12889	5.77462	5.52949	5.91141	5.73207	5.96902	5.55845	5.572
18450818	3.90577	4.00751	3.8704	4.11554	3.93213	3.77901	3.99137	3.83371	3.19235	2.99805	3.70845	2.83115	2.75386	3.27783	3.53539
18450827	9.44487	9.43448	9.35341	9.40474	9.64484	9.49732	9.5936	9.3433	9.69683	9.74665	9.70154	9.76213	9.7525	9.36925	9.63612
18450840	5.02441	5.32653	4.97651	4.67712	4.54245	4.72209	5.01197	4.8502	5.06483	5.27886	5.25388	5.19186	5.05192	5.61107	5.04167
18450845	6.69674	6.67018	7.04204	6.87203	6.92471	6.57325	6.55275	7.30697	7.8521	7.80006	7.47325	7.56173	8.14117	7.66653	7.67753
18450851	6.66639	6.54589	6.64115	6.79928	6.71405	6.37944	6.63008	7.04124	4.97525	4.68628	5.02504	5.16889	4.62321	5.83052	5.88091
18450859	7.12837	7.17322	8.35952	7.37637	6.98256	6.8204	7.08341	7.89311	7.93756	7.52075	7.34281	7.3637	8.60151	7.49614	7.11917
18450863	2.71215	2.82796	2.01843	2.52042	2.58081	2.58081	2.7425	2.59386	2.26975	2.80121	2.73973	2.59629	2.54581	2.62371	2.671
18450866	2.68376	3.00489	3.14277	3.18656	2.78405	3.35426	2.95913	2.95913	2.88827	2.91459	3.01383	3.16954	2.95849	2.95001	3.31663
18450870	6.46788	6.33058	6.47765	6.16224	6.28487	6.44089	6.32041	6.40576	6.49548	6.5919	6.48326	6.43893	6.73656	6.36806	6.43477
18450883	10.7633	10.934	10.397	10.6485	10.5805	10.8239	10.6875	10.4735	10.6084	10.6747	10.8699	10.7036	10.4872	10.8484	10.8539
18450893	6.45229	6.57915	6.78157	6.68395	6.62442	6.49564	6.65684	6.90092	7.69457	7.48446	7.41274	7.51009	7.77879	7.43234	7.64895
18450902	4.07244	3.76201	4.10602	4.34062	4.23129	4.15591	4.23579	4.29707	3.08392	3.22583	2.87866	2.86051	2.68841	3.62193	3.83645
18450911	2.49472	2.73948	3.23742	2.76425	3.11999	2.24609	2.64428	2.98715	2.34423	2.62521	2.70187	2.68446	3.07378	2.48689	2.95133
18450913	2.4177	2.40531	2.49159	2.68546	2.91079	2.70126	2.59077	2.59077	2.59077	2.59893	2.54706	3.04052	2.30576	2.58116	2.59077
18450915	2.66149	2.59117	2.3625	2.61437	2.40275	2.49474	2.98329	2.17963	2.2128	2.07492	1.90237	1.99995	2.25515	1.9378	2.05656
18450924	1.94491	1.98153	2.5601	1.9634	2.20898	2.0974	2.1924	2.11743	2.46066	2.0945	1.69794	2.08697	2.24413	1.71574	1.98468
18450934	6.83813	6.96673	7.17211	7.24634	6.8852	6.89397	7.0044	7.3458	7.93147	7.75	7.8157	7.72431	8.09855	7.55362	7.8648
18450941	1.68644	1.63036	2.13216	1.98938	1.83804	1.81049	2.06429	2.23315	2.02676	2.00782	1.94481	1.91162	2.10141	1.94481	2.02676
18450969	8.42022	8.6416	8.30656	8.32649	8.01752	8.42075	8.49729	8.3932	8.52237	8.58321	8.62208	8.55719	8.49214	8.49256	8.66403
18450980	8.49164	8.56118	8.52961	8.55191	8.43218	8.55774	8.575	8.48525	8.58177	8.57213	8.62823	8.56036	8.80091	8.49477	8.67957
18451015	6.98408	6.97124	7.14382	7.0167	6.91737	6.93279	6.89416	6.99184	7.27018	7.25448	7.13117	7.13447	7.50881	6.81451	7.03584
18451024	1.46572	1.63219	1.64185	1.79039	1.5471	1.68372	1.94376	1.61088	1.57377	1.64185	1.62	1.62979	1.75958	1.60419	1.69977
18451028	7.67713	7.86877	7.41763	7.72732	7.71705	7.88644	7.63373	7.44119	6.96896	7.05361	7.01026	7.15891	6.60376	7.36269	7.14987
18451041	1.96709	1.8666	1.76766	1.96709	2.04655	2.65678	1.68889	1.78749	1.851	2.19893	2.77699	1.94827	1.97542	1.96025	2.01176
18451043	9.65712	9.70908	9.43213	9.74386	9.46194	9.77784	9.70173	9.66309	9.90047	9.98823	10.0868	9.97759	9.94553	10.0258	10.1966
18451059	4.44118	3.91724	4.62998	4.25493	4.72436	4.30308	4.89806	5.38944	4.45135	4.58522	4.45135	3.76401	4.4942	4.53685	4.51059
18451062	2.98263	2.61611	2.99842	2.59281	2.66279	3.00346	2.84576	2.75811	3.14056	3.52244	3.11104	2.86596	3.05068	2.97355	2.983
18451064	2.81984	2.87909	2.62773	2.08423	2.62334	2.6127	2.86212	2.79447	2.46526	2.57668	3.01733	2.71008	2.65831	2.35216	2.56506
18451066	1.60283	1.85768	1.87147	1.88738	2.20234	2.01805	2.17877	1.64983	2.00765	1.66414	1.80636	2.47969	1.88277	1.77939	2.14218
18451072	3.28771	3.2346	3.14358	3.23101	2.89912	3.63285	3.22303	2.86246	3.23101	3.73249	3.91057	3.59092	2.99145	3.23101	3.48303
18451086	4.53595	4.31802	4.42941	4.69381	4.47634	4.53072	4.27386	4.77269	5.21812	4.97871	4.94985	4.91443	4.94217	5.08222	5.36298
18451091	3.50578	3.69271	2.9392	3.35617	3.38636	3.33342	3.76239	3.44529	4.88925	4.12396	4.43212	3.85809	5.06911	3.45613	4.00964
18451099	2.73299	2.83054	2.96483	2.83054	2.67273	2.46737	2.87425	2.67211	3.23921	2.83054	3.07415	3.0491	2.80352	2.72771	2.87698
18451101	1.58794	1.97413	1.84522	2.05577	1.889	1.71659	1.66621	1.70974	1.77437	1.68526	1.77437	1.91566	1.90628	1.75622	1.8902
18451104	3.06601	3.18799	3.01072	2.6903	3.41485	3.01444	3.12572	3.28432	3.20054	3.18799	3.22685	3.35892	3.46541	3.61815	3.21079
18451117	4.32837	4.65088	4.46473	4.60595	4.5541	4.13203	4.6947	4.66548	3.59327	3.72004	3.38164	3.46226	2.96414	3.48848	3.79579
18451123	6.27155	6.32432	6.3949	6.3414	6.59399	6.74814	6.28978	6.60035	4.70491	4.70822	5.14047	5.11519	4.30203	5.58351	5.43409
18451130	2.80559	3.30631	2.84232	3.38683	3.39786	2.91012	3.19808	2.75583	2.98104	2.94282	2.94665	2.94665	3.2851	2.6964	2.65655
18451139	9.72776	9.71338	9.71338	9.66289	9.61589	9.71338	9.59712	9.6204	9.69496	9.7997	9.81213	9.82371	9.89715	9.69976	9.78847
18451147	5.3525	4.9077	5.3838	5.2637	5.30714	5.12419	5.31703	4.97051	5.61231	5.46469	5.38467	5.58272	5.15784	4.72934	5.38105
18451154	6.34254	6.44556	6.48055	6.45227	6.52551	6.49236	6.41239	6.51938	6.87358	6.86214	6.94127	6.66661	6.76528	6.95735	6.73443
18451160	6.11188	6.24411	6.00029	6.27698	6.20724	6.20523	6.27698	5.81524	6.42775	6.47321	6.09756	6.46133	6.42747	6.40109	6.4866
18451167	3.55843	3.40559	4.00554	3.84398	3.5393	3.24286	3.62667	4.05847	4.15537	3.93547	4.16676	4.0741	4.63207	4.03952	3.90814
18451173	3.69647	3.71467	3.58757	3.56694	3.62166	4.08551	3.69725	4.08995	3.66989	3.83471	3.69629	3.87151	4.05073	3.92085	3.48895
18451178	5.53685	5.97989	5.34946	5.52008	5.42745	5.47136	5.20224	4.95983	5.37485	5.17911	5.48532	5.5073	4.57622	5.12698	5.13109
18451185	2.8158	2.65087	2.478	2.25403	2.6064	2.6064	2.75506	2.61191	2.79608	2.29487	2.63398	2.59357	2.768	2.39262	2.25581
18451188	5.45108	5.38845	5.32876	5.575	5.91555	5.66664	5.67396	5.3785	4.63834	5.18929	5.36416	5.31858	5.03214	5.69535	5.4245
18451190	2.08149	2.04624	2.08963	2.06154	2.22245	2.18895	2.35006	2.13089	1.81715	2.30354	2.20665	2.06083	2.00523	1.97604	2.09918
18451192	1.74421	1.41984	1.448	1.72469	1.49671	1.30637	1.46618	1.7348	1.67355	1.39537	2.02868	1.57667	1.73428	1.39398	1.73714
18451194	2.82734	2.79129	2.78274	2.36863	2.63998	3.28273	2.63998	2.90945	2.63998	2.48423	2.38917	2.43541	2.5205	2.34923	2.63998
18451196	3.54799	3.53431	4.38887	3.40318	3.15443	3.45717	3.82221	3.28267	2.95318	2.6387	3.01487	3.63724	3.82175	2.91649	2.98682
18451205	7.64167	7.77843	7.62678	7.64517	7.62346	7.78683	7.63489	7.71936	7.65806	7.59256	7.77823	7.68251	7.70997	7.61578	7.8913
18451221	5.60037	5.61191	5.84328	5.81779	5.2645	5.4998	5.77657	5.89178	5.76986	5.62932	5.50029	5.92669	6.02188	5.43489	5.68591
18451231	7.01427	6.772	7.26784	7.16337	6.87961	6.73422	7.14279	7.56285	8.03778	8.01513	7.96091	8.00544	8.39209	7.90288	7.99895
18451244	2.26243	2.1558	2.91011	2.83536	2.52413	2.28378	2.45116	2.39752	2.0858	2.58799	2.68582	2.54878	2.24063	2.481	2.13901
18451252	4.55595	4.07189	4.0968	4.74738	4.45295	4.6476	4.94294	4.83867	3.24593	3.17402	3.47451	3.54897	2.69841	4.3831	3.88049
18451257	6.15087	6.54545	5.39361	6.0075	6.15881	5.85144	5.89567	5.20876	4.65697	4.70658	4.98153	4.74804	4.50796	5.38894	4.98947
18451267	3.05477	2.77406	2.7318	2.81334	2.97534	2.75678	2.84384	2.89165	2.69638	2.69727	2.58941	2.74649	2.48249	2.75678	2.75678
18451269	1.86194	1.86245	1.71463	1.78264	1.98834	2.22491	1.94481	2.27133	2.30044	1.55613	2.01465	1.91895	1.77907	2.30943	1.94481
18451271	7.56917	7.83646	7.65238	7.74359	7.51928	7.72157	7.82355	7.55824	8.30034	8.23251	8.2193	8.16631	8.42344	8.02946	8.20552
18451288	6.61988	6.36479	6.63884	6.33812	6.6109	6.32242	6.33974	6.65158	7.1876	7.23531	7.11571	7.05178	7.52018	7.3499	7.22351
18451294	8.35991	8.2338	8.52855	8.22487	8.17015	7.98991	8.22562	8.44266	8.3183	8.4036	8.25841	8.3134	8.63653	8.03398	8.10713
18451299	6.86421	7.08799	6.88309	6.84941	6.76216	6.70064	6.75862	6.48949	6.74055	6.76216	6.86493	6.72179	6.87507	6.56607	6.72349
18451309	3.00191	3.49453	3.02091	2.77568	3.23071	3.31095	3.12775	3.12775	3.12775	3.15151	3.24515	2.94055	2.92271	3.26099	3.12775
18451311	5.20673	5.03514	5.51361	4.86694	5.30114	5.41337	4.9415	5.8596	4.55053	4.07512	4.0835	4.24911	4.18304	4.63037	4.96179
18451314	6.29669	6.27566	6.51097	6.1857	6.05621	6.16392	6.00717	6.09271	6.05621	6.01561	6.05621	6.05621	5.82539	5.95985	5.84947
18451326	10.5663	10.1219	10.7475	10.3539	10.5265	10.1735	10.4479	10.5458	10.5012	10.3856	10.3707	10.4254	10.6974	9.93391	10.0599
18451331	7.81822	7.7575	7.91575	7.88576	7.83589	7.8756	7.91157	8.02621	8.20077	8.30442	8.29322	8.24549	8.53712	8.09357	8.41534
18451351	5.30174	5.52382	5.74151	5.10176	4.929	5.05926	4.92815	5.57748	5.70893	5.88946	5.62825	5.83881	6.20685	5.66853	6.05224
18451357	4.83075	4.82614	4.83243	4.89936	4.57132	4.4609	4.75748	5.09792	3.62934	3.66534	3.92059	4.23825	4.00643	4.22773	3.90052
18451362	6.61837	6.6764	6.93584	6.8842	6.57417	6.17838	6.89972	7.04823	7.49089	7.54447	7.51132	7.43447	7.69648	7.44891	7.7303
18451373	8.47575	8.60557	8.11439	8.57891	8.69711	8.61519	8.54658	8.37611	9.24157	9.1312	9.23957	9.18739	9.18151	8.99267	9.23971
18451389	2.6506	2.46622	2.43549	2.90266	2.52546	3.41477	2.8548	2.6384	2.68173	2.86768	2.53115	2.9735	2.48184	2.96891	2.26406
18451399	9.13393	9.08913	9.20624	9.05739	9.41473	9.25867	9.40159	9.01855	8.21562	8.23335	8.3298	8.44444	8.17901	8.39893	8.47623
18451457	6.36695	6.09185	6.83802	6.21913	6.30958	6.30958	6.39909	6.61929	6.42026	6.23806	6.0735	6.32701	6.12425	6.19957	6.19351
18451475	7.11072	7.36231	7.40591	7.10996	6.77579	7.26674	7.12675	7.33238	7.13363	7.00612	6.82296	7.11923	7.50443	7.1626	7.15255
18451484	6.90459	6.90286	6.80211	6.73761	7.20855	6.90335	6.96541	6.88163	4.97504	4.99447	5.53888	5.21631	4.96121	5.94586	5.94806
18451492	7.35329	7.49527	7.19943	7.49028	7.09526	7.33724	7.27512	7.09831	7.51509	7.70145	7.83348	7.62351	7.82791	7.71798	7.84896
18451501	8.5671	8.65216	8.57575	8.65931	8.24585	8.66385	8.5507	8.74713	9.02901	8.97992	8.97871	8.94601	9.00821	9.07826	9.2067
18451512	4.16949	4.51739	3.70035	3.84751	4.02057	4.10199	4.12491	4.40217	3.18588	3.84031	3.90516	3.31616	2.90285	4.22024	3.94859
18451521	4.54225	5.17191	4.70115	4.61322	4.70115	4.51379	4.64405	4.38666	4.91615	4.70115	4.91823	4.64405	4.73501	4.54869	4.66002
18451523	1.48962	1.7476	1.66503	1.96065	1.7476	1.7476	1.87186	1.61166	1.7476	2.24526	1.7476	1.49457	1.7476	1.7476	1.7476
18451525	1.45563	1.60894	1.51695	1.51695	1.51695	1.50429	1.39878	1.68566	1.39878	1.61199	1.69581	1.35865	1.6067	1.74658	1.63278
18451529	1.71552	1.90029	1.56702	1.38357	1.63311	1.32436	1.72975	1.51252	1.51067	2.09589	1.39298	1.76304	1.51301	1.64117	1.62195
18451534	1.57537	1.60153	1.66668	1.66724	1.75466	1.51043	1.47118	1.56147	1.63395	1.60719	1.63806	1.53291	1.96769	1.68644	1.64012
18451538	7.35827	7.06833	8.05368	7.14508	7.40128	7.01969	7.29302	7.73613	7.40461	7.05141	7.25173	7.22863	7.67767	6.91811	7.23689
18451554	7.53845	7.65458	7.61904	7.76781	7.77222	7.76693	7.77663	7.78156	8.26358	8.36871	8.21026	8.23825	8.30347	8.08583	8.28165
18451565	10.1781	10.0754	10.175	10.2324	10.2595	10.1266	10.2316	10.1012	11.045	11.0393	11.0116	10.9963	11.2528	10.8465	10.9535
18451573	6.79047	6.97477	6.86792	7.06766	6.98188	6.79574	6.79485	7.02907	7.48822	7.29581	7.32426	7.21408	7.56294	6.95516	7.38856
18451583	2.17805	2.46672	1.83085	2.41633	2.20896	2.8701	2.42864	2.14307	2.43701	2.62853	2.65578	2.3307	2.64329	2.5769	2.61708
18451585	5.45081	5.80005	5.82748	5.85102	6.27186	5.63885	5.82297	5.86648	5.42291	5.67844	5.71522	5.44345	5.53126	5.42368	5.87804
18451587	3.11447	3.22241	3.12485	3.31724	3.04393	3.6246	3.36548	3.34805	3.47422	3.56864	3.28529	3.27243	3.28755	2.79297	3.60348
18451589	6.79109	6.80228	6.9907	6.72075	6.56015	7.03341	6.74596	6.68976	6.19265	6.38935	6.27585	5.89426	6.17571	6.47378	6.39524
18451595	5.27971	5.55921	4.35804	5.15083	4.60753	5.40969	4.87647	4.16193	4.63871	5.17207	4.59546	4.81584	4.13084	5.10071	4.83184
18451604	1.77344	2.95748	1.96395	1.7612	2.10848	1.65591	2.1433	2.05375	1.88839	1.73865	1.9772	2.23807	1.92946	2.17495	2.09093
18451611	6.30491	6.23394	5.71055	6.2395	5.9311	6.31988	6.12323	5.83813	5.49289	5.78562	6.03634	5.76621	4.74549	6.31283	5.93588
18451621	4.37019	4.34362	4.33041	4.28863	4.4229	4.22791	3.9275	4.58573	3.40558	3.63935	3.45745	3.82814	3.91983	4.25591	4.39782
18451626	4.72335	5.06332	4.99977	5.06624	4.11409	4.20664	5.16585	5.11935	4.46881	4.32358	4.44521	4.60983	4.09866	4.52977	4.28965
18451638	3.91653	3.28991	4.5059	3.94939	3.70151	3.72752	2.93106	4.63731	3.97389	4.14391	4.22554	3.82138	4.20353	3.72007	3.77152
18451652	3.17201	2.70132	3.20054	3.71632	2.69376	2.74807	2.94336	3.27812	2.03451	2.47724	2.39189	2.30927	2.14771	3.06426	2.8982
18451659	11.2613	11.0768	11.4002	11.419	11.4106	11.0909	11.4797	11.4147	10.1292	10.2553	10.1417	10.0269	10.109	10.2726	10.2907
18451662	2.01836	2.26319	3.72794	2.17535	2.12024	1.89249	1.96385	3.15195	1.84934	1.95219	1.92362	1.53681	3.45024	1.83233	1.77981
18451679	7.65705	7.59574	7.10123	7.28989	7.43854	7.06737	7.47495	6.54751	5.70426	5.56741	5.73102	5.73841	5.36795	5.26375	4.69625
18451686	8.38462	8.44729	8.47086	8.45957	8.95319	8.48265	8.369	8.59489	6.64099	6.81041	6.94918	7.00068	6.43915	7.93223	7.80106
18451694	8.14782	8.08059	7.94181	8.1197	8.08533	8.08243	8.20851	8.01086	8.4844	8.50979	8.46819	8.53877	8.45118	8.4395	8.57417
18451703	5.98711	6.25388	6.42594	6.32953	6.28997	6.35285	6.09461	6.51266	7.17109	7.19996	7.02117	6.81609	7.43736	6.83903	7.06799
18451710	2.47788	3.09069	2.74174	3.00506	3.28607	2.18841	2.37092	2.85425	2.47064	2.54635	2.18451	3.70346	2.47962	3.64114	2.97841
18451712	1.99641	1.93578	1.8596	2.1167	2.08054	2.30499	2.18155	2.18155	2.33313	2.34048	2.29261	2.46529	2.74439	1.76051	2.31116
18451717	8.28308	8.37018	8.45369	8.26602	8.18918	8.3552	8.41206	8.37326	8.22856	8.20891	8.10355	8.09934	7.97499	8.08108	8.04653
18451731	2.29019	2.25443	2.31619	2.19782	2.08196	1.76128	2.29019	2.29019	2.29019	2.29019	2.06212	2.5548	2.57504	2.33783	2.29019
18451733	1.8568	1.92845	2.13044	2.13044	2.13044	2.13044	2.13044	2.11391	2.07997	2.13044	2.18773	2.13044	2.14771	2.13044	2.74753
18451735	3.51341	2.12419	4.02784	3.31314	3.17626	3.21802	3.36364	3.63983	3.69161	2.95939	3.88433	3.54239	3.4146	3.61064	3.97482
18451737	8.47588	8.66517	8.27831	8.5855	8.74755	8.66841	8.6057	8.34296	8.87952	8.90786	8.80433	8.88014	8.75365	8.809	8.95175
18451749	1.55863	1.55554	1.43665	1.58832	1.66869	1.11816	1.47312	1.46235	1.48054	1.6906	1.46709	1.55013	1.6804	1.59525	1.93846
18451751	3.30951	3.00537	1.63579	1.33923	1.76841	2.9455	2.88162	2.70577	3.12491	2.17215	1.59685	3.56518	1.67319	4.09595	3.00197
18451753	6.50419	6.65413	6.50214	6.55498	6.27747	6.33156	6.46915	6.36251	7.36921	7.36001	7.03136	7.22667	7.16166	6.84489	6.97647
18451764	4.95543	4.94353	5.04927	5.46686	5.45107	5.24191	4.94343	5.48467	4.3257	4.29402	4.42043	3.52002	3.50966	4.79284	4.69175
18451769	8.32096	8.41666	8.29609	8.42932	8.09341	8.28755	8.37963	8.44248	9.1424	9.13531	8.88654	9.0528	9.24714	9.09781	9.19229
18451778	3.66349	3.82016	3.81288	3.83744	3.80752	3.44235	3.71716	4.04265	3.92422	3.93233	3.88199	3.82016	3.78345	3.75821	3.85959
18451780	1.33172	1.651	1.44236	1.80745	1.43595	1.62662	1.64561	1.61916	1.86813	1.651	1.89656	2.05204	1.97717	1.68218	1.29998
18451783	2.09459	2.27111	1.64956	1.69849	2.20176	2.29677	2.05911	2.5358	3.39943	3.0652	3.12761	2.92903	3.31127	3.3248	2.78894
18451787	3.48387	3.34689	3.28063	2.91998	2.56246	3.24375	3.3907	3.00527	5.74228	6.08302	5.87836	6.10181	6.5528	5.47871	5.68305
18451793	5.30273	5.51092	5.39588	5.46263	5.37949	5.38433	5.16286	5.41529	5.82646	5.64444	5.62884	5.65135	6.16709	5.68132	5.93979
18451798	7.88814	8.23272	7.75032	8.26641	7.70459	7.90788	7.90062	7.98492	8.48906	8.61654	8.71209	8.57946	8.52529	9.15948	8.94491
18451807	9.53031	9.51644	9.74626	9.58168	9.58736	9.58973	9.69133	9.54643	9.66585	9.52296	9.62707	9.57619	9.83093	9.3146	9.53079
18451814	6.16101	5.72909	6.62814	6.18388	6.34376	5.7775	6.183	6.65369	4.8604	4.8507	4.9379	4.82324	4.66331	5.70851	5.6031
18451818	8.0423	7.52422	8.59083	8.04153	6.44912	7.11099	7.67501	8.52323	5.82593	6.19399	5.8829	6.53197	5.60272	7.76207	7.7216
18451822	2.35396	1.96847	2.20199	2.38754	2.34666	1.71635	2.05911	2.15178	2.20894	2.32638	2.2579	2.15178	2.28456	2.15178	2.14323
18451830	3.08211	2.93856	3.11022	3.01575	2.98443	2.99331	3.29318	2.98799	3.13215	2.47385	3.06667	3.38871	2.88474	2.87379	2.88829
18451838	3.50826	3.50826	3.21928	3.55079	3.36215	2.89553	3.296	2.9195	3.10496	3.72639	3.77197	3.95185	2.86669	4.63567	4.36548
18451846	1.79012	2.12483	1.25662	2.1473	2.15915	1.72533	1.56923	1.7826	1.83595	1.70273	1.83578	1.73613	1.68056	1.91142	1.81187
18451855	5.52506	6.06923	5.90315	5.67621	5.03348	5.83795	5.2172	5.67723	4.76838	4.8342	4.47715	4.71597	4.45724	4.71499	5.3149
18451862	6.8221	6.78848	6.87158	6.93956	6.79367	6.7144	6.78281	7.01864	7.84448	7.93744	7.77006	7.8116	7.96745	7.6549	7.64564
18451868	4.3835	4.16226	4.15254	3.60547	2.99355	4.20119	4.33827	3.8642	4.82752	4.89477	4.9673	4.74843	5.04626	4.88043	4.55531
18451880	1.85868	2.06081	2.40967	1.80482	1.87849	1.77574	1.54599	1.95292	2.1249	1.87414	1.71466	1.79928	2.20315	2.23346	2.23192
18451885	7.84621	7.50737	7.56893	7.79955	7.84152	7.84335	7.73838	7.87666	7.96227	7.89221	7.84621	7.85827	8.02263	7.96393	8.08036
18451896	7.41564	7.49938	7.51457	7.66183	7.54678	7.46869	7.54986	7.75677	7.60616	7.6456	7.65903	7.8371	7.63114	7.963	7.91935
18451903	4.1065	3.30443	4.04847	4.7782	4.34575	3.04446	3.63516	3.28177	2.38344	3.32988	2.1054	2.95172	3.00208	3.20392	2.26246
18451919	4.274	4.10086	4.65738	4.34303	4.21827	4.08404	3.67656	4.95519	3.1317	2.94426	2.73654	3.22761	2.75612	3.85429	3.84463
18451925	2.25696	2.28614	2.57334	2.34215	2.08342	2.31136	2.18659	2.28614	2.19553	2.1291	2.42705	2.42331	2.31285	2.46737	2.3723
18451927	2.4118	2.24599	2.17005	2.35716	2.87592	2.38029	2.00712	2.35716	2.67208	2.09763	2.33987	2.30796	2.38574	2.35716	2.35716
18451929	2.80421	3.17229	3.05612	3.25167	2.71139	2.50766	2.95825	3.32991	2.84537	2.73284	2.93309	2.69946	2.98067	3.08051	3.04964
18451932	2.57029	2.43301	1.98343	2.60899	2.28952	1.93282	2.39372	1.95984	2.1124	2.08883	1.97489	1.87305	1.98938	2.36357	2.08883
18451947	6.21646	5.74333	4.14614	6.26448	6.53166	5.85909	6.3668	5.10365	6.9093	6.74756	5.91656	6.63729	5.37108	6.19187	6.1086
18451963	5.01689	4.13927	5.39504	5.22045	4.66933	4.38675	4.47168	5.8922	4.7342	4.40882	4.52179	4.07414	5.63844	4.30694	4.0367
18451973	7.69847	8.04344	7.44258	8.0836	7.59667	7.75208	7.55924	7.88047	8.8139	8.76582	8.88955	8.61022	8.72986	9.46562	9.23646
18451979	7.02103	6.94462	6.92085	6.95087	7.21316	7.25957	6.85044	6.98978	7.71575	7.75919	7.88024	7.51759	7.65187	7.73031	7.73116
18451983	2.63998	2.91575	3.00332	2.39779	2.61946	3.02581	2.74865	2.69286	3.23657	2.63998	2.95246	2.6297	2.60555	2.63998	2.56478
18451985	7.45121	7.28423	7.79649	7.37587	7.54579	7.20533	7.41813	7.68324	7.57381	7.64515	7.55661	7.53175	7.79459	7.37932	7.54627
18451991	3.66613	3.63178	4.16277	3.38919	3.63082	3.62406	3.73353	3.8103	3.73353	3.84352	3.60044	3.73353	4.04599	3.36419	3.82016
18451993	9.92606	10.2698	9.36979	10.0192	9.64001	10.1863	9.77314	9.7965	10.2554	10.5562	10.6368	10.494	10.044	10.9211	10.9431
18452001	10.0003	10.1018	10.3277	10.2098	10.2841	10.138	10.1374	10.2187	10.2969	10.3477	10.1973	10.0436	10.5062	10.0738	10.2589
18452003	7.5569	7.77381	7.61482	7.82546	7.59743	7.6803	7.52738	7.55459	7.94155	8.01227	8.04076	7.82647	7.89508	7.6589	7.82379
18452018	7.62782	7.52858	7.52858	7.73615	7.18116	7.48896	7.51385	7.84335	8.54228	8.44638	8.52871	8.41258	8.60825	8.63753	8.71414
18452030	8.86344	9.00884	8.89615	8.97493	8.80617	8.9563	9.09697	9.00091	9.72984	9.78138	9.78382	9.72918	9.95624	9.48894	9.79411
18452048	9.73742	9.70925	9.59837	9.58538	9.44651	9.71418	9.64007	9.57128	9.85771	9.79118	9.83405	9.76842	9.84735	9.82216	9.93831
18452059	5.33753	5.44045	5.73802	5.2519	5.21021	5.01978	5.64821	5.38351	2.94503	4.0519	3.27208	3.97259	3.63155	3.44019	3.73257
18452077	1.55933	1.94157	1.87495	1.70625	1.52074	1.58008	1.73386	1.72865	1.53343	2.16528	2.00566	2.1448	2.06402	1.77245	1.68088
18452088	3.56123	3.51639	4.31557	3.96472	3.5916	3.32103	3.31789	4.29152	3.06263	3.5916	3.22441	3.08898	3.51639	3.61192	3.51639
18452093	4.01141	4.1121	3.79592	3.91767	4.05193	4.04982	4.06569	4.10653	4.08037	4.09995	4.1964	4.29438	4.19277	4.42739	4.35176
18452102	5.86439	5.78983	5.68083	5.57967	5.73633	5.47225	5.56317	5.48767	6.79691	6.97286	6.75693	6.68461	7.04679	6.6034	6.71752
18452108	3.08802	3.08802	2.97843	2.90583	3.41781	2.75678	2.85181	3.08802	3.16977	3.42524	3.4697	3.29067	3.08802	2.74948	3.07449
18452110	3.7729	4.81528	4.70945	4.51567	4.95468	5.35275	5.20642	4.68731	4.62643	5.08218	4.81528	4.57502	4.5582	4.7065	5.07527
18452112	5.77362	5.78223	6.18677	5.84768	5.54265	5.7703	5.78642	6.25796	6.34277	6.4625	6.39964	6.4263	6.97734	6.28333	6.52345
18452121	6.86842	7.01273	7.43885	7.14691	6.62224	6.86399	6.79493	7.30125	8.10861	7.88364	8.08335	7.88162	8.5145	7.92209	7.93605
18452131	3.99365	3.9849	4.08393	3.87581	4.01182	4.06023	3.9849	4.37851	4.0427	3.90897	3.61848	3.9849	4.02412	3.9549	3.9849
18452138	1.61296	1.59016	1.81587	1.77544	1.73053	1.93456	1.68273	1.95319	1.74517	1.96336	1.75881	1.80336	1.80178	1.79086	1.89418
18452140	3.74227	2.83691	4.14747	3.91541	4.06495	3.01736	3.60048	4.08138	3.19335	2.87442	2.94535	2.88234	3.14506	3.05246	3.31494
18452150	2.12266	1.79998	2.19116	2.36863	2.17545	2.40047	1.74902	1.80969	1.91506	1.66479	2.00012	2.1977	1.92434	2.08333	1.8248
18452157	2.13782	2.31792	2.1195	2.40674	2.10252	2.17663	2.05911	2.00605	1.7417	1.75809	1.73891	1.55928	1.94408	1.80871	1.62367
18452161	7.85264	8.64687	5.5579	7.69151	8.18406	8.64635	7.9473	5.7383	5.90245	6.34152	6.6776	6.17736	5.34694	6.45964	6.22317
18452172	6.35778	6.29001	6.59158	6.40736	6.29999	6.20304	6.5546	6.45684	5.95198	5.89881	6.10601	5.92576	6.21622	6.1078	5.87323
18452183	2.10946	2.31326	2.15158	2.17218	2.15975	1.97291	2.18614	2.37878	2.63675	1.70004	2.6529	2.1954	1.80851	2.13454	2.1503
18452185	5.19437	5.39575	4.62388	5.55069	5.74341	4.95901	5.02233	4.61802	4.30084	4.18305	4.62452	4.44883	3.79604	4.84002	4.48176
18452187	4.34112	5.20646	4.23063	4.17382	4.08414	4.40339	4.50404	3.68471	3.36708	3.34152	3.47028	3.25724	2.95061	3.29	2.9446
18452196	5.2577	5.4894	4.97939	5.10539	4.88442	4.97841	5.28942	4.24573	5.40138	5.81092	5.54481	5.41301	5.66972	5.28105	5.54677
18452210	4.85861	4.84052	4.58287	4.87828	4.82834	5.16491	5.25396	5.44604	4.53696	4.37665	5.04462	4.78974	5.01288	3.8973	4.85404
18452212	4.19087	3.94768	4.02503	4.08351	4.03024	3.69395	3.48124	4.43337	3.97884	3.80112	3.74809	3.94768	3.93759	3.94768	4.06782
18452222	2.47481	2.95063	2.31471	2.75928	2.96386	3.02021	2.68571	2.89303	2.78631	2.35212	2.75928	2.75928	2.54239	2.20588	2.89737
18452224	3.30183	3.40733	3.35843	3.21877	3.50785	3.44899	3.90752	3.36618	3.32947	3.55617	3.61542	3.13876	3.89252	3.43574	3.43574
18452228	3.32693	3.02815	3.77961	2.88807	3.93287	4.4603	3.82615	3.51495	3.20054	3.14728	3.16746	3.29226	3.32693	2.34552	3.71866
18452230	2.24381	2.56132	2.26683	2.59834	2.57217	3.07704	2.8153	1.93201	2.32738	2.40553	2.37812	2.82744	2.63998	2.3796	2.45454
18452232	5.88316	5.83493	5.83451	5.91222	5.32698	5.52296	6.0678	6.25655	3.8671	4.62014	4.45147	4.36665	4.21732	5.26823	5.32698
18452243	2.06921	2.71351	2.53386	2.7821	2.53386	2.53386	2.41548	2.53386	2.18722	2.53386	2.5953	2.67138	2.53386	2.53386	2.53427
18452260	2.41855	2.77355	2.32582	2.3181	2.32582	2.32532	2.44801	2.27847	1.9525	2.50024	2.52941	2.32582	2.19304	2.2339	2.3417
18452262	2.6674	2.46737	2.3734	2.85073	3.05208	2.90839	2.46737	2.46737	2.57269	2.58828	2.44148	2.46737	2.28692	2.46737	2.34147
18452265	12.6316	12.6175	12.664	12.6636	12.7012	12.5987	12.6279	12.711	12.6108	12.5783	12.5733	12.5284	12.6499	12.4935	12.5474
18452272	7.52942	7.47579	7.87708	7.60521	7.70783	7.31312	7.57443	7.56949	7.86855	7.70889	7.69712	7.69359	7.97139	7.51564	7.71678
18452278	4.12363	3.8767	4.33343	4.17159	4.22562	3.61578	4.18525	4.23958	2.51525	3.08855	3.03659	2.79539	2.95558	3.37129	3.58524
18452283	6.51798	6.48563	6.92387	6.43568	6.33737	6.59953	6.54881	6.73855	7.31377	7.34064	7.47866	7.37894	7.76381	7.16939	7.51709
18452289	1.90603	2.24592	2.74765	2.76006	2.48614	2.5441	2.24592	2.23902	2.44456	1.92587	2.22815	2.37112	2.24592	2.02698	2.05652
18452300	7.96854	7.93233	8.01608	7.92478	7.81386	8.00644	7.9993	8.057	8.08719	8.1514	8.10099	7.98409	8.1829	7.9509	8.04916
18452313	7.49962	7.56776	7.84592	7.74019	7.27772	7.44778	7.7051	7.96157	8.59139	8.51962	8.44344	8.28557	8.85864	8.20514	8.56457
18452325	2.16425	2.40012	2.35448	2.41218	2.18738	2.51447	2.64073	2.41277	2.04938	2.561	1.97514	2.14279	2.36617	2.23925	2.35185
18452330	3.98365	4.20372	3.83986	3.51582	3.42732	3.46276	3.58686	3.64961	3.47302	2.94233	3.30737	3.52934	3.6624	3.26414	3.29257
18452336	7.29506	7.33928	7.59606	7.60622	7.37059	7.03951	7.23743	7.96454	8.56004	8.43402	8.48712	8.291	8.86547	8.57294	8.59961
18452341	5.2564	5.27444	5.29474	5.02431	4.82508	5.44558	4.32707	5.41671	4.19198	2.72495	4.49525	3.9849	2.7787	4.82508	4.3956
18452353	5.11463	5.3461	4.70089	5.3197	4.69545	4.81144	5.02433	4.7078	3.75318	4.24362	4.60258	4.69314	4.34576	4.77553	4.34898
18452363	7.64731	7.68737	7.65598	7.63938	7.32758	7.48876	7.67746	7.86003	8.14484	8.04195	8.04496	8.00777	8.34873	7.83266	8.10849
18452372	6.00949	5.81967	6.24992	6.32287	5.81168	5.88981	6.14731	6.6276	7.1357	7.20574	7.17174	6.92878	7.72822	6.88199	7.22082
18452381	8.63841	8.54957	8.46826	8.57517	8.45319	8.63907	8.82821	8.5871	8.73507	8.72799	8.74458	8.85224	8.74227	8.52238	8.71481
18452398	1.67622	1.90358	1.90358	1.94815	1.90358	1.83507	1.94907	2.03887	1.91464	2.17029	2.03242	2.05614	1.61479	1.61479	1.8628
18452400	2.01365	2.13985	1.86399	2.12491	2.33879	2.43482	2.43309	2.61857	2.05703	2.68961	2.37859	2.25386	2.31792	1.76736	2.56562
18452402	9.99882	10.0308	9.57418	9.9245	10.108	10.1916	9.97847	9.35959	9.05633	9.17695	9.44126	9.2186	8.4143	9.18606	9.02792
18452413	2.58889	3.4243	3.76381	2.60878	2.95368	3.65451	2.91237	3.21435	2.91237	2.39572	2.95869	2.66281	2.10255	3.23283	2.56499
18452419	7.08024	6.98555	6.771	6.77442	6.78639	7.12196	7.11075	6.53066	6.07292	6.08323	6.02766	6.3364	6.1898	6.12249	6.1795
18452435	7.16444	7.13234	7.47096	7.29203	7.06123	7.2076	7.09503	7.52315	8.19496	8.11796	8.13993	8.06599	8.52156	7.97778	8.31052
18452445	3.57472	3.44395	3.56055	3.49888	3.78422	3.57472	3.60585	3.71266	3.52369	3.57472	3.55704	3.4774	3.8275	3.3559	3.81573
18452447	3.98328	3.74493	3.84099	3.76564	3.69719	4.0836	4.09592	4.1103	6.65917	6.37361	6.5286	6.81441	6.79447	6.43736	6.64341
18452455	3.45363	3.73365	3.695	3.7073	3.55758	3.80774	3.63869	3.71818	3.88875	3.44846	2.99831	3.59421	3.72368	3.53744	3.42163
18452460	4.71323	4.83595	4.39832	4.60382	4.46248	4.51254	3.62187	4.16896	4.45916	4.50727	4.86391	4.53382	4.57717	4.54347	4.38367
18452470	1.79384	1.65224	1.5784	1.45563	1.80024	2.23162	1.57318	1.72902	2.5582	2.64989	2.72776	2.68657	2.91942	2.25193	2.92022
18452473	3.52074	3.32323	3.5659	3.40698	3.54485	3.3629	3.60064	3.66554	4.23639	3.79274	3.28828	3.8631	3.7091	3.75464	3.36775
18452477	4.22149	4.19551	2.98696	3.3941	3.49023	3.71086	3.03381	3.62734	8.50321	8.77795	8.6087	8.57273	9.02229	8.14935	8.45223
18452483	4.98619	4.383	4.99673	4.98422	4.69629	4.80253	5.14891	4.89916	5.51558	5.51278	5.27589	5.44912	5.61116	5.33069	5.47388
18452488	1.92553	2.58964	2.0977	2.25784	2.20948	2.26973	2.24034	1.59802	1.64081	1.82869	2.0327	2.07994	2.02535	2.27615	1.98655
18452493	5.94301	6.11043	6.14587	6.08633	5.92979	6.15556	6.28095	5.97693	6.05496	6.27367	5.98938	6.30473	6.61727	6.0156	6.07682
18452501	6.86618	6.60451	6.76241	6.91516	6.59005	6.3377	6.43471	6.99586	5.22885	5.33353	5.51999	5.59241	5.54047	6.42085	6.29914
18452507	7.85089	7.83868	7.92369	7.91879	8.00835	7.99928	7.95019	8.20635	9.10824	9.01093	9.10779	9.03593	9.22666	9.19112	9.34317
18452525	5.16263	5.03605	5.36709	5.17201	5.20736	5.00656	5.07977	5.65388	6.13517	6.05623	5.99561	5.65388	6.63073	5.9791	5.90463
18452530	1.95134	1.82997	1.86141	1.82589	2.09843	1.60415	1.90494	1.77208	1.67372	1.88161	1.98455	1.86667	1.64701	1.90229	1.82338
18452532	7.5807	7.44415	7.57278	7.61584	7.69348	7.61436	7.4737	7.71802	8.3318	8.31011	8.24949	8.13669	8.39867	8.09883	8.14136
18452540	3.7731	3.60098	3.38168	3.59005	3.41582	3.48963	3.53147	3.34061	3.57377	3.40359	2.9359	3.61012	3.72856	3.60293	2.82782
18452547	7.50375	7.44817	7.55272	7.70101	7.57267	7.32638	7.36555	7.7911	8.28194	8.28853	8.10207	8.05624	8.45357	8.18588	8.1912
18452554	9.29279	9.3265	9.35806	9.50124	9.24789	9.37712	9.44821	9.49448	9.85228	9.96598	9.83976	9.83026	9.98373	9.82376	10.0367
18452575	1.61851	1.71942	1.72142	1.53092	1.53394	1.40448	1.76626	1.80705	1.97024	2.01464	2.064	1.7707	1.73779	1.74697	2.17674
18452577	1.67271	1.80067	1.64792	1.73052	1.5797	1.73052	1.70122	1.71935	1.94744	1.74226	1.8678	1.92354	2.01811	1.73052	1.66925
18452579	2.12179	1.82903	2.11119	2.01239	2.34634	2.76979	2.24287	1.85722	2.29443	2.25474	2.15967	2.29833	2.17783	2.52742	2.2911
18452581	6.1724	6.13003	6.53771	6.30762	6.46396	6.1189	6.23759	6.70943	7.30511	7.096	6.93749	6.9361	7.31675	6.86237	6.96152
18452592	3.63468	3.17744	3.10734	4.17183	3.59791	2.70763	3.07163	3.15246	2.24248	2.76395	2.18421	1.97186	2.48074	2.10815	2.48047
18452594	1.57601	1.49832	1.42456	1.39789	1.9357	1.48208	1.43705	1.38084	1.38386	1.5214	1.70969	1.52496	1.26005	1.49906	1.51344
18452596	2.21737	1.8077	1.50333	1.73797	2.27794	1.76295	1.8077	1.83385	1.8077	1.82547	2.21455	1.59818	1.81494	1.8077	1.8077
18452598	1.7555	1.59254	1.70798	1.67355	1.67355	1.67355	1.76703	1.63889	1.67355	1.41298	1.58979	1.92587	1.78014	1.67355	1.47732
18452600	9.92705	9.96902	9.95691	10.1869	9.93923	9.96374	10.0803	10.1374	10.7043	10.865	10.8171	10.7833	10.8885	10.7892	11.0279
18452615	3.94262	3.82016	4.30577	3.75749	4.31427	4.06824	4.14295	3.79286	3.06381	3.19421	3.512	3.58743	2.82487	3.68235	3.65588
18452623	8.45076	8.46226	8.26912	8.55694	8.3161	8.48303	8.39081	8.53921	9.15714	9.15411	9.31455	9.16338	9.14313	9.08962	9.42093
18452633	3.20891	3.11647	3.48545	3.1386	2.97025	3.04559	3.20893	3.04559	2.92742	2.76956	2.90817	3.04559	2.23671	3.76849	2.98919
18452635	3.40897	4.09497	3.63715	3.72756	3.90325	4.18772	3.87565	3.70845	3.70395	3.81035	3.68304	3.85856	3.75916	3.7441	3.66808
18452638	2.67725	1.50594	1.73275	1.9357	1.51695	1.55467	1.7499	1.71042	1.58073	2.32582	1.77211	1.82498	1.2543	1.55538	2.66092
18452640	2.05095	2.2077	1.91767	2.75844	4.11144	3.01873	2.90473	2.9826	3.56599	2.30712	3.21538	2.53017	2.25834	3.65862	2.99513
18452642	9.31745	9.88164	8.2527	9.5598	9.83058	9.83368	9.56466	8.61837	8.47895	9.21577	9.47842	9.06574	8.49029	9.81689	9.75478
18452649	6.11087	6.2102	6.38057	6.26127	6.38771	6.41824	6.31689	6.24438	6.7726	6.82984	6.72759	6.83476	6.97851	6.56163	6.84163
18452662	5.94605	6.5111	6.16395	5.72143	6.17407	5.9743	5.81574	5.56923	4.72424	5.29105	5.82906	5.28422	5.06419	5.1863	5.27715
18452666	5.37244	5.95873	3.18287	4.48624	4.52672	3.07192	2.95426	3.53508	3.47895	3.77595	3.7547	4.88628	3.43106	4.85538	4.8445
18452668	4.22532	4.24738	4.35736	3.76587	3.77087	3.84597	4.33857	4.28245	4.24122	4.49707	4.28873	4.83638	4.7534	4.61516	4.51605
18452692	2.38857	2.22353	2.11898	2.0019	2.39886	2.56927	2.43073	2.63527	2.0909	2.26162	2.6325	2.37255	1.88481	2.26026	2.50289
18452695	8.32199	8.21439	8.18144	8.36691	8.44227	8.22359	8.19866	8.02228	8.64863	8.72323	8.69552	8.54755	8.85748	8.35967	8.40317
18452703	4.11958	4.36051	3.85609	3.85721	3.73516	3.93951	3.9719	4.07589	4.05806	4.33429	4.29068	4.04721	4.13925	4.05806	4.21311
18452705	1.78155	1.46086	1.81598	1.90522	2.0339	1.70214	1.9778	1.49846	1.78155	1.56261	1.96041	1.72241	2.21044	1.78155	1.66754
18452708	5.38751	5.588	5.75753	5.56158	5.75675	5.44496	5.74725	5.9	6.39016	6.32056	6.31667	5.89819	6.51388	6.14576	6.16011
18452715	5.8483	5.86364	5.83396	6.24466	5.9751	5.84555	5.68218	5.85503	6.41854	6.4199	6.2181	6.54589	6.81842	6.43528	6.39711
18452723	3.83404	4.26294	3.82586	4.04279	4.21061	4.28502	4.40151	4.1071	4.49076	4.44842	4.25035	4.26286	4.47808	4.49988	4.39053
18452739	7.67685	7.65115	7.59601	7.69963	7.75083	7.41862	7.68661	7.5367	8.05638	8.0835	7.99645	8.05043	8.01247	7.77415	8.08184
18452754	6.54471	6.57681	6.14352	6.47293	6.50134	6.513	6.59718	6.39798	6.96081	6.90972	6.94211	6.85806	6.94371	6.67404	6.99229
18452761	5.96534	5.43528	5.6152	5.62806	5.31597	5.00298	5.79247	5.85446	6.30367	6.36269	6.30738	6.07313	6.45928	6.28009	6.44977
18452767	8.04342	8.01568	8.37968	8.08489	7.7843	7.87911	7.91919	8.25238	8.46307	8.49172	8.23366	8.19931	8.77975	8.56919	8.48467
18452774	7.91058	8.21097	8.15955	8.13205	7.95353	8.1346	8.12591	8.28785	8.77133	9.03405	8.96946	8.82571	9.04811	8.87692	9.08976
18452791	6.98519	7.11878	7.18202	7.10096	7.21282	6.9849	7.2709	7.29853	7.54986	7.53721	7.44575	7.50036	7.7669	7.54973	7.54596
18452796	5.03624	3.03754	4.54461	3.86325	3.95763	3.75194	3.59116	3.47398	2.36578	2.74238	2.84617	3.34424	2.01	2.99917	4.09147
18452803	6.82671	7.005	6.56381	6.73558	6.69082	6.91456	6.79877	6.26534	7.68384	7.77126	7.67377	7.84295	7.63303	7.30203	7.13102
18452820	5.07197	5.2036	5.65093	5.88564	5.57212	5.01821	5.26605	5.42453	5.8668	5.89545	5.7124	5.45535	6.03907	5.75702	5.53315
18452825	8.5133	8.56686	8.60596	8.56167	8.55352	8.49482	8.4521	8.66083	8.94519	8.84018	8.94637	8.87339	9.10579	9.17809	8.97644
18452832	1.70523	1.7259	1.56944	1.60295	1.93464	1.55526	1.65292	1.56334	1.53605	1.60027	1.80847	1.84053	1.74424	1.7383	1.74766
18452834	5.97961	6.02396	5.98649	5.95102	5.91778	5.94374	6.0101	5.89192	6.23169	6.23706	6.10737	6.0294	6.3024	5.8866	6.0858
18452841	6.37986	6.50245	6.71662	6.64758	6.33946	6.64183	6.60368	6.65429	7.19913	6.82892	6.96995	6.90415	7.00821	6.49347	6.99585
18452852	3.77043	3.96287	4.47406	3.40462	4.0628	3.69786	3.50301	4.31824	5.22702	4.92117	4.90409	4.35158	5.06538	4.28929	4.6481
18452854	7.22214	7.37966	6.66299	7.17847	7.20881	7.3474	7.44947	6.74215	7.14297	7.13415	7.0801	7.11057	6.81578	7.15528	7.11053
18452863	3.62926	2.52138	3.88616	3.28658	3.70293	3.17729	3.2926	4.4069	3.83194	3.47046	3.30737	3.64237	4.13822	3.12569	3.55913
18452865	3.64504	3.29823	4.01581	3.64504	3.69481	3.56541	3.734	4.03797	3.64504	3.57225	3.48788	3.76087	3.41482	3.64504	3.80534
18452867	5.74656	5.9084	6.02413	5.97366	5.41254	5.91295	5.99878	6.08733	6.2682	6.163	6.22745	6.15326	6.35178	6.34057	6.49949
18452874	6.24699	6.35401	6.38343	6.14798	5.94562	6.1228	6.30714	6.4641	6.92763	6.76097	6.77456	6.83261	7.01779	6.49099	6.63159
18452885	1.52658	1.55801	1.59881	1.59697	1.9445	1.3664	1.95718	1.67355	1.67355	1.91652	2.13818	1.45452	1.67355	1.7127	2.05015
18452888	2.21737	1.79998	1.76016	2.42081	2.28477	1.92587	2.24142	1.87071	1.93965	1.92587	1.92587	1.75078	2.10096	1.81771	1.89835
18452890	6.11655	6.49824	6.47872	5.9227	6.33503	6.23801	6.18854	6.01697	5.45775	5.05961	5.12365	5.18148	5.47904	5.31802	5.28359
18452901	1.60888	1.7089	1.79877	1.71914	1.71914	1.71914	1.68485	2.05503	1.71031	1.67275	1.76535	1.64784	1.91534	1.86235	1.71166
18452905	7.28614	7.25741	7.14418	6.97819	7.08646	7.36132	7.22294	7.1087	6.74593	6.57276	6.46307	6.66895	6.74808	6.97819	6.69285
18452923	3.87832	3.58104	4.54383	3.13099	3.58282	4.08998	3.60807	4.63034	2.80479	2.85597	2.51501	2.69127	2.59145	3.2088	3.61825
18452929	9.08498	8.97463	8.69292	9.0691	9.06003	8.8722	8.91487	8.91086	9.15694	9.19823	9.15826	9.3084	9.10625	9.30743	9.24298
18452934	7.82797	8.01156	7.90209	7.91996	7.77993	8.12188	7.85507	7.85701	8.21714	8.03262	8.12442	8.1706	8.23006	8.06652	8.14097
18452941	5.84128	5.62446	5.85625	5.97346	6.15075	5.78693	6.10173	5.98716	6.11106	6.22923	6.21954	5.95484	6.56179	6.05035	6.43129
18452950	5.04936	4.76381	5.24361	5.28402	4.25468	5.03286	5.10885	5.36701	5.14825	5.3288	5.24422	5.30026	5.20184	5.31891	5.21416
18452952	6.18263	6.52553	6.67767	6.39016	6.29198	6.34162	5.97361	6.76527	6.64577	6.39633	6.42869	6.47533	6.67355	6.72342	6.53378
18452958	1.67613	1.76905	1.55514	1.67019	1.67625	1.72502	1.65507	1.58361	1.96722	2.15843	1.85705	2.16915	2.09142	1.89519	1.98859
18452964	2.0176	1.77584	2.00264	1.73795	2.08861	1.96597	1.966	1.97488	1.97848	2.22936	2.00264	3.68745	2.01968	2.2547	1.68754
18452966	1.70186	1.97548	1.71276	1.76074	1.80069	2.21395	2.00942	1.4928	1.82555	1.63708	1.79939	1.81641	1.73547	1.95431	1.93543
18452973	2.24558	2.59628	2.2063	2.17497	2.55757	2.15637	2.35913	2.24558	2.46867	2.11331	1.78568	2.21172	2.14715	2.24519	2.41425
18452981	2.46666	2.78018	2.47989	2.24719	2.13672	2.47645	2.48328	2.52811	2.56221	2.30402	2.46666	2.70144	2.38554	2.29252	2.60581
18452989	3.58603	4.1663	3.81865	4.09236	4.00203	3.80174	3.73858	3.81334	3.70634	3.84984	4.09941	3.79809	3.49917	4.10373	3.68408
18452991	1.6996	1.84725	1.76222	1.741	1.83163	1.83374	1.84725	2.15911	2.14984	1.75882	1.90274	1.56225	1.92246	1.91125	2.06985
18452993	3.63498	3.28456	3.1511	3.2321	2.95571	3.27449	3.55792	3.565	3.6187	3.54974	3.27449	3.17235	3.39921	3.27449	3.39398
18452995	4.63243	5.04674	5.16301	4.9359	4.61401	4.95904	4.81163	5.54349	5.36833	5.94875	5.28925	5.38164	5.97031	5.59923	5.56408
18453001	8.74768	8.76867	8.72867	8.91217	9.1053	8.8988	8.86203	8.87629	9.38394	9.39912	9.30071	9.32515	9.31925	9.40755	9.57066
18453007	6.27699	6.33017	6.59093	6.8423	5.91725	6.53643	6.24793	6.4036	5.27112	4.27787	4.99339	4.90671	4.93387	5.99451	5.66706
18453016	9.97148	10.7062	9.60752	10.1692	10.141	10.6253	10.0489	9.54941	8.62978	8.96621	9.37059	9.02746	8.31517	9.86182	9.12098
18453023	7.99391	7.83927	7.51277	7.70404	7.33099	7.74423	7.58549	7.82796	8.29539	8.26812	8.33971	8.35024	8.26536	8.59481	8.6362
18453029	7.09694	7.0594	7.26391	7.04416	6.99772	6.94982	7.07889	7.49346	7.5907	7.45518	7.5478	7.38661	7.84438	7.16793	7.52889
18453040	7.06122	7.22195	7.3591	7.31457	6.31705	6.98547	7.0068	7.28289	7.34992	7.49635	7.50544	7.38488	7.56485	7.867	7.85336
18453047	3.71122	3.70207	3.84654	3.84681	3.59857	3.68488	3.86781	3.70207	3.70207	3.70207	3.79096	3.68488	3.8285	3.3831	3.36514
18453058	6.03153	5.93253	6.23443	5.81323	5.78312	6.02561	6.26605	5.83619	5.83619	5.30189	5.3911	5.49992	5.83619	5.46515	5.45989
18453089	10.2759	10.3367	10.3376	10.3473	10.2426	10.3335	10.2499	10.6477	8.83686	8.8596	9.20853	8.9649	8.55768	10.0344	10.0269
18453094	2.20941	2.12822	2.03609	2.14305	2.27693	2.09571	2.15011	1.92979	1.96857	2.14305	2.35082	2.09815	2.00964	2.24696	2.14305
18453101	2.21737	1.53273	1.75321	1.64675	1.81515	2.73729	1.99377	1.49401	2.3292	1.564	1.6243	1.75321	2.478	1.74587	1.34162
18453103	3.83396	3.64969	3.83342	3.91603	4.06	4.79159	3.7377	4.06528	3.41757	4.1445	3.94032	4.13629	4.5266	3.72705	4.34685
18453105	1.57838	1.2025	1.40449	1.49672	0.982826	1.76666	1.41421	1.29899	0.892888	1.72518	1.46752	1.49846	1.37843	1.28866	1.37696
18453107	1.64803	1.69149	1.76074	1.80237	1.94203	1.59324	2.10034	1.7447	1.51864	1.92078	1.81128	1.76865	1.77878	2.00344	1.83809
18453116	2.29238	2.34168	2.29824	2.36924	2.77528	2.55785	2.19046	2.64936	2.58625	2.33958	2.49227	2.41866	2.24438	2.56668	2.1821
18453123	2.8234	2.77336	2.99263	2.75538	2.8755	3.53557	3.74154	3.45387	3.00965	2.69874	2.84728	2.95026	2.7324	2.59195	3.1564
18453128	3.42239	3.91724	3.91704	3.55795	3.37292	3.35054	3.63081	3.46991	3.25105	2.96187	3.83588	3.08134	3.84147	3.32289	3.12614
18453133	1.82914	1.6405	1.43843	1.88393	2.11558	1.99752	1.86668	1.7588	1.71723	2.45933	1.94773	1.88995	1.92873	2.22482	1.87119
18453143	6.45141	6.46766	5.79969	6.5952	5.8487	5.99637	6.40457	6.33848	7.15831	7.05205	7.27885	7.00221	6.75777	7.28389	7.49059
18453151	8.29353	8.14424	8.34006	8.1344	8.18278	8.2208	8.28162	8.20566	8.43797	8.56969	8.55502	8.46683	8.46166	8.39155	8.44302
18453160	6.22311	6.48773	6.13245	6.22311	6.14911	6.22311	6.22311	6.09328	6.34136	6.21318	6.15406	6.20723	6.0873	6.72091	6.48189
18453173	5.55312	5.87685	5.1123	5.31034	5.27355	5.28564	5.64502	5.4285	5.41678	5.16136	5.60694	5.85588	5.41984	5.48142	5.21427
18453180	4.52019	4.48316	4.04563	4.35019	4.53835	4.4669	4.62275	4.44195	4.48316	4.56325	4.6339	4.1232	4.66706	4.17287	4.67571
18453183	11.4374	11.3075	11.8842	11.3719	11.3394	11.061	11.325	11.8315	11.6042	11.3896	11.2658	11.3156	11.8199	11.1489	11.137
18453188	9.06226	8.63727	9.17182	8.68961	8.89805	8.52914	8.89187	8.99442	9.14991	8.97254	8.87144	9.01274	8.97583	8.36185	8.6455
18453200	1.71056	1.85406	1.80218	2.05503	1.76642	1.68756	1.62798	1.81279	1.84802	1.71056	1.71056	1.5384	1.69387	1.67905	1.53636
18453209	1.52392	1.83617	1.80704	1.53706	1.80237	1.65623	1.83662	1.66233	1.69469	1.74448	1.96928	1.65232	1.38282	1.62343	1.67917
18453220	1.79152	2.00903	1.99406	1.86045	1.88627	2.1702	1.74782	2.11506	3.00447	1.88406	2.12404	1.87746	2.33509	2.07732	2.07732
18453223	2.07426	1.66923	1.79998	2.08301	1.79998	1.82726	1.85428	1.68181	1.72053	1.79998	1.99732	1.79998	1.64397	1.50841	1.79998
18453233	2.49797	2.27752	2.30317	1.99559	2.40095	1.8872	2.2158	2.30585	2.30585	2.84925	2.59649	2.20112	2.84194	2.27637	2.18329
18453242	2.3121	2.33982	2.47956	2.14017	2.64034	2.30568	2.86528	2.67268	2.30568	2.31878	2.21051	2.09786	2.09895	2.02799	2.14216
18453248	3.76485	4.12884	4.29133	4.51796	4.30249	3.65571	4.08193	3.7649	4.13791	4.2172	4.0082	4.11187	4.23992	4.40236	3.98609
18453251	9.22489	9.27599	9.31326	9.15481	9.03387	9.34384	9.22773	9.15963	8.3461	8.30494	8.38823	8.41698	8.607	8.42745	8.30434
18453266	2.5026	2.9378	2.70042	2.90757	3.11304	2.48612	2.77509	2.95997	2.77047	2.58847	3.0459	2.61158	2.47909	2.76375	2.74707
18453268	1.73499	1.48118	1.49629	1.73007	1.57886	2.18841	1.81166	1.60588	1.51695	1.70373	2.08078	1.32087	1.67355	1.83016	1.48942
18453270	4.85955	4.69278	4.69712	5.15838	4.9293	4.78216	4.98381	5.1462	3.88042	3.35243	3.40251	3.75053	3.78545	4.55913	4.25751
18453278	4.49351	4.02605	4.63814	4.60607	4.2232	4.26505	4.15056	4.38306	4.05074	3.64611	3.66531	4.18108	3.92045	3.8268	4.0548
18453284	7.51041	7.30457	7.73554	7.39372	7.54233	7.52371	7.53679	7.74281	7.57286	7.46656	7.45656	7.51627	7.59107	7.52423	7.51218
18453294	3.09899	2.76276	3.09899	3.12979	2.98987	3.1779	2.98351	3.35761	2.6574	3.47017	3.09899	3.39719	3.30867	2.78709	2.76276
18453306	5.57597	5.47025	5.10179	5.35831	5.4441	5.62264	5.30258	4.80543	4.81497	5.36127	5.19498	5.10342	5.02736	4.83983	5.21514
18453310	9.14942	9.49653	9.33574	9.6829	9.49653	9.43218	9.06863	9.26549	9.96093	9.76757	9.4918	9.81177	9.99101	9.07646	8.76685
18453314	2.03614	1.86774	1.78651	1.83622	1.9124	2.1258	1.78672	1.69605	1.85725	1.59869	2.09679	1.67673	1.51147	1.70286	1.80813
18453316	6.95794	6.83061	7.06783	7.13823	7.14947	6.87602	7.11283	7.4574	7.37323	7.53788	7.47518	7.47793	7.53403	7.31524	7.67332
18453327	2.0684	1.74848	1.69546	1.77284	1.805	1.69732	1.93447	1.90938	1.51403	1.6341	1.97668	1.75546	1.95612	1.77175	1.60095
18453329	6.87872	7.39935	6.97625	7.10433	6.76609	7.1892	6.71613	6.916	6.43769	6.37488	6.29452	6.44588	6.01505	6.62223	6.42724
18453341	7.11734	7.00295	6.90856	7.39438	7.21434	6.81274	7.23146	7.30056	6.37675	6.47409	6.35255	6.17289	5.86658	6.62511	6.73174
18453349	11.1325	10.7882	11.3641	10.7467	10.6376	10.6885	10.8179	11.0411	11.0249	10.8877	10.699	10.9096	10.7956	10.4895	10.3105
18453362	6.53847	6.18265	6.53004	6.66202	6.08416	6.42867	6.54982	6.63773	7.2467	7.2489	7.10632	7.18862	7.58657	6.96539	7.46853
18453369	2.92853	2.97686	2.9024	2.77512	2.8211	3.03413	2.85448	2.85448	2.60166	2.85448	3.05253	2.8211	2.85448	2.85448	2.96821
18453381	3.0561	3.1548	2.80634	3.01792	2.3792	2.99257	2.77893	3.37386	4.03359	3.3105	4.15848	3.10503	3.58248	3.36337	3.50173
18453387	3.29704	2.13303	2.89906	3.06824	2.28301	2.36908	2.52913	2.61073	1.9101	1.46029	2.36532	2.18172	2.46415	2.59321	2.53138
18453390	3.53575	3.35749	3.38756	3.12448	3.13537	3.77043	3.32168	3.74651	2.96777	2.54428	2.51865	2.2444	3.07298	2.98932	3.04347
18453396	5.00731	5.16847	4.91461	4.40635	4.82808	4.45097	4.83545	4.79784	3.23985	2.55125	3.72136	3.44251	2.41019	3.16725	3.9915
18453402	7.47204	7.55894	7.71797	7.38632	7.25072	7.34935	7.29282	7.61072	7.20977	7.25898	7.13467	7.2568	7.12384	7.64861	7.22684
18453410	6.11639	6.00869	5.86776	6.07913	6.15061	6.19087	6.09197	6.17762	6.74654	6.67893	6.79103	6.67975	6.78191	6.42138	6.5736
18453424	5.10774	5.36576	5.39686	5.02009	5.35606	5.00866	5.12338	5.16803	5.81954	5.55854	5.89449	5.67882	6.00661	5.32938	5.56894
18453435	11.5352	11.4733	11.5288	11.5705	11.5718	11.4397	11.5028	11.6272	11.5635	11.4477	11.4157	11.4229	11.4955	11.424	11.4266
18453436	2.06251	1.9147	1.38251	2.10212	2.09003	1.93402	1.67604	2.16343	3.32516	1.68287	2.34021	1.63278	1.77948	2.32382	2.06251
18453437	11.8556	12.1775	12.0194	12.243	12.2205	11.8919	12.2592	11.9103	11.8944	12.0228	11.8967	11.9039	11.9938	12.0478	11.9159
18453438	12.3286	12.0628	12.0251	12.1589	12.1334	12.0228	11.956	12.3395	12.0008	12.0555	11.9342	12.0657	12.0851	12.0092	12.109
18453439	12.7652	12.7957	12.7534	12.7198	12.7203	12.7122	12.7564	12.873	12.8763	12.6898	12.7611	12.6741	12.7324	12.7059	12.7324
18453440	12.2532	11.8548	11.9761	11.9984	11.9827	11.8597	11.909	12.0072	11.9253	11.8244	11.8191	11.7521	11.8597	11.5922	11.8184
18453441	9.86762	9.58625	10.0369	9.83399	10.0974	9.09069	9.96707	9.96404	9.77662	9.63129	9.38674	9.72301	9.74823	9.35747	9.42217
18453442	3.67077	4.43099	4.0303	3.98051	3.55351	3.91601	4.11478	3.4589	3.0645	2.85546	3.4589	3.17095	2.83223	3.17011	3.15817
18453448	7.1928	7.6948	7.05417	7.08931	6.92228	7.30029	7.36981	6.77832	6.53775	6.4852	6.36744	6.40693	6.58864	6.69918	6.57861
18453456	5.97406	5.73963	5.93647	5.80396	5.96905	5.96964	5.814	5.2581	5.86607	6.04739	5.77072	5.88692	5.95	5.74479	5.60997
18453474	6.43391	6.27134	6.30889	6.33327	6.14996	6.0241	6.2216	6.71589	7.03429	7.07748	6.98075	7.0169	7.32684	7.18613	7.34341
18453478	3.84777	3.59559	3.72344	3.66077	3.79476	4.06579	3.71006	4.08234	3.7036	3.57369	3.61538	3.68884	3.55104	3.7036	3.63955
18453480	4.83088	4.85538	5.32627	5.30327	5.31494	4.95157	5.51558	5.42425	5.86586	5.5343	5.5343	5.71875	5.97843	6.03124	5.97185
18453485	1.8387	2.11315	2.0035	1.78853	2.01501	2.13337	2.04174	1.69036	2.01555	2.02458	2.167	2.16981	1.92618	1.95047	2.10373
18453489	7.13641	7.07295	7.10289	7.17541	6.83519	6.9654	7.26696	7.13957	7.34721	7.51679	7.44641	7.47746	7.65575	7.36638	7.61556
18453502	2.58186	2.59201	2.92555	2.69133	2.65742	2.89846	2.91278	3.18012	2.73553	3.04491	3.20187	3.24006	2.92976	2.941	3.37881
18453504	6.73879	6.78937	6.88687	6.17277	6.98788	7.58626	6.79735	6.97063	6.93252	6.62608	6.51565	6.26615	6.49727	6.16011	6.57818
18453506	5.49282	5.99536	5.43926	5.93876	4.85792	5.75333	5.47462	5.36885	5.99718	6.11466	5.85104	5.72349	6.0501	6.1462	6.22087
18453512	4.58518	4.26388	5.23724	4.72224	5.01849	4.55363	4.49707	5.2908	2.89047	3.19084	3.49232	3.2182	3.32191	3.42115	3.68393
18453519	8.9743	8.91079	9.04306	9.14498	9.17307	9.12895	9.01847	9.34843	9.9959	9.91635	10.0333	9.97902	9.96697	9.66914	9.97977
18453532	8.30292	8.25416	8.23648	8.33893	8.18994	8.28879	8.3799	8.3798	8.63553	8.78574	8.70164	8.79609	8.92456	8.61226	8.8284
18453542	6.56067	6.67439	6.81488	6.85566	6.52276	6.84445	6.65451	6.82304	7.00614	6.95875	7.05208	6.95499	7.12688	6.85465	7.1152
18453559	7.35855	7.41474	7.34903	7.47649	7.14423	7.35664	7.38202	7.32297	7.60545	7.76031	7.6809	7.66064	7.75174	7.42325	7.61774
18453576	7.07712	7.14959	7.27943	7.08131	7.16855	7.15258	6.93229	7.3901	8.01545	7.88663	7.92704	8.03211	7.94457	7.99084	8.0395
18453581	2.29064	2.16126	2.22739	2.56648	2.08607	2.45045	2.92796	2.05043	2.63485	2.29064	2.29064	2.29064	2.17971	2.13354	2.29064
18453583	5.0229	5.39884	5.30081	5.3663	4.80711	4.77797	5.31717	5.35629	4.60475	4.93272	4.61284	4.6951	5.1157	4.77507	4.86422
18453606	3.78874	3.64224	4.08037	3.79222	3.84412	3.21397	4.00091	3.9151	4.95795	4.27575	4.46473	3.86957	4.96878	4.22714	4.12709
18453612	5.3972	5.2934	5.32479	5.32406	5.25799	5.05678	5.32947	5.2934	5.22863	5.08017	4.96285	5.20585	5.09333	5.51085	5.2934
18453618	8.70359	8.31923	9.02521	8.48504	8.62249	8.45346	8.55268	8.99004	8.49037	8.38388	8.26089	8.52889	8.61478	8.05571	8.1432
18453629	7.89801	8.07459	8.10263	7.60169	7.7857	7.59777	7.60319	8.11907	7.13501	7.36092	7.34028	7.34869	7.81749	7.57554	7.19145
18453634	8.15092	8.45952	8.14861	8.50929	8.11203	8.37593	8.34755	8.5814	9.0489	9.06152	9.11707	9.0565	9.31934	9.0744	9.16219
18453646	7.37688	7.50378	7.58561	7.30337	7.36767	7.40388	7.3911	7.76531	8.25076	8.22602	8.1998	8.1162	8.48958	8.09247	8.20777
18453658	8.23186	8.34672	8.16027	8.30233	8.2319	8.21508	8.31331	8.14685	8.59854	8.54904	8.59498	8.56973	8.51811	8.67812	8.7666
18453672	1.35396	1.54498	1.40227	1.72468	1.38094	1.76128	1.35882	1.64335	1.3991	1.46212	1.75126	1.41254	1.24816	1.86286	1.37379
18453674	2.66826	2.82339	2.69763	2.77442	2.84271	3.53211	2.94151	2.6637	2.85142	2.66348	2.84271	2.83468	3.35409	2.75338	2.96725
18453676	2.42361	2.52373	2.478	2.478	2.48295	3.32264	2.478	2.58527	2.478	2.77976	2.42361	2.478	2.13095	2.478	2.48624
18453678	2.97867	3.29981	2.64256	3.087	3.04587	3.32189	3.00187	2.97906	2.81492	3.24265	2.79255	2.16122	2.83409	2.62673	2.99421
18453684	4.68203	4.96938	4.91648	4.81471	4.86955	4.96943	5.00125	5.04646	3.50643	3.15756	3.92306	3.58128	3.32504	3.80883	4.00434
18453693	4.18118	4.03778	3.53898	3.79064	4.61323	4.02702	4.39454	3.70293	2.95609	3.16048	2.67537	2.97429	2.9757	3.47621	2.80553
18453698	1.84248	1.86016	2.08712	2.26764	2.36447	1.95986	2.24396	1.81718	2.18151	2.12407	2.31479	2.28489	2.12407	2.06395	2.24251
18453700	2.41191	2.27569	2.03693	2.64678	2.23958	2.29007	2.53256	2.36104	2.29305	2.40445	2.48437	2.46701	2.37295	2.85325	2.2599
18453702	9.59919	9.70856	9.26752	9.61006	9.63001	9.61693	9.53335	9.44561	9.63533	9.81168	9.74063	9.62631	9.52058	9.59004	9.69219
18453711	4.609	4.69495	4.96503	4.49698	4.33012	4.68839	4.98398	5.0107	5.68528	5.38456	5.76943	5.69017	6.28059	5.65403	5.83209
18453724	8.4041	8.26093	8.30589	8.44078	8.40921	8.28007	8.45605	8.50515	9.32787	9.22798	9.25874	9.25681	9.08793	9.09072	9.27831
18453741	1.83998	1.92813	1.83516	1.73803	1.79998	1.6061	1.83516	1.80906	1.79998	1.68535	1.81101	1.7415	1.79998	1.75629	1.79998
18453743	7.3051	7.22416	7.52702	7.39454	7.40791	7.13104	7.42212	7.6886	8.22318	8.11267	7.90416	8.1421	8.38235	7.89198	7.78706
18453751	7.53729	7.52549	7.64651	7.72835	7.59023	7.66828	7.73655	7.71845	8.11909	8.23595	8.28662	8.14526	8.42466	7.84975	8.09453
18453760	5.13627	5.10742	5.10742	4.7276	5.50619	5.07861	5.25719	4.82713	4.94539	5.21071	5.23325	4.99658	5.0746	5.23394	4.89237
18453771	5.10745	4.631	5.24061	5.37797	5.25153	4.70136	5.08225	5.11563	5.57512	5.23299	5.3488	5.41945	5.82818	5.36489	5.52609
18453772	6.03297	4.97021	5.54677	4.81486	5.90238	5.81624	5.6519	5.20735	7.21477	7.64971	7.59802	6.73804	7.82748	6.60208	7.37283
18453773	7.51427	7.40229	7.66211	7.59135	8.27388	7.92471	7.99634	7.85655	9.00239	8.9564	8.90978	8.68824	8.99969	8.0607	8.5765
18453774	9.31985	8.93687	9.23875	9.00323	9.51165	8.90271	9.42125	9.23796	10.1546	10.0343	9.5657	10.1346	10.0718	9.35597	10.0365
18453775	8.7846	8.48515	9.11244	9.14347	9.05752	8.55536	8.59164	8.98871	9.76077	9.42994	9.42376	9.48283	9.69638	9.10339	9.19214
18453776	7.5664	7.22766	7.06694	6.89659	7.35532	6.68948	7.23916	7.82748	7.63527	7.41515	7.84891	8.64077	8.38203	7.98572	7.7447
18453777	2.2114	1.35137	2.45283	2.29277	2.12092	1.73256	1.11437	1.96478	3.03564	3.81455	1.97892	3.32978	4.05615	3.28964	2.77361
18453778	0.872671	3.10117	1.6405	3.46115	2.56418	2.18872	3.06616	3.41826	1.78036	2.12952	3.55297	2.26377	2.74581	3.85892	3.63855
18453779	6.099	6.13366	6.15136	5.34149	5.27349	5.40188	4.81486	6.23035	5.44888	2.32582	2.69432	5.71917	5.43116	6.25826	5.05367
18453780	3.16756	2.29364	2.80247	4.55403	3.61044	2.50905	3.74797	2.98078	2.75702	2.94477	2.50159	1.85371	3.31506	3.65155	3.31158
18453781	6.66825	6.31153	6.74369	6.51591	6.4627	7.0366	6.83971	6.61867	6.25624	6.75601	6.38182	6.48041	6.97067	6.56929	6.43707
18453782	3.56258	2.73641	3.54029	4.54555	4.48821	3.37574	2.97109	3.40095	3.69271	3.17783	3.27482	4.02488	3.21029	3.26903	4.80629
18453783	2.87145	1.62411	2.16011	1.15126	3.70293	0.884008	2.05911	3.63035	3.70293	2.7618	1.31723	1.92587	3.70983	1.67355	3.07985
18453784	5.32648	2.66439	5.86333	4.03076	6.06826	4.53988	6.05522	4.26266	5.60451	5.29398	5.5252	4.42023	5.76952	5.74739	4.28941
18453785	5.79907	6.06923	5.95449	6.69413	6.27326	4.9075	4.92344	5.26101	5.69338	3.12775	5.52605	5.61509	6.51538	6.21877	6.93875
18453786	5.25317	4.34002	5.27039	5.75939	5.09693	4.53845	6.23416	4.15333	6.09441	3.85999	5.4174	4.67893	5.95193	4.30188	5.50014
18453787	2.20583	1.41331	1.70356	2.10542	3.26185	2.00898	3.32058	1.38796	1.35368	0.996896	1.39475	1.10929	1.52155	2.71072	1.27637
18453788	1.8056	2.22498	2.29376	2.17351	2.11143	2.0291	2.45259	2.11143	2.11143	2.14161	1.57838	2.52036	2.50931	1.4785	1.82409
18453796	1.68881	1.73751	1.51984	1.58343	1.63569	1.61969	1.84348	1.6446	1.5496	1.99733	1.65317	1.41348	1.80372	1.8338	1.59044
18453803	2.07687	1.63779	1.83082	1.98315	1.77634	2.00561	1.87435	1.91789	1.77634	2.26251	2.19537	2.18935	1.67355	1.77634	1.92655
18453818	1.68049	1.51213	1.52253	2.0867	1.63211	1.59206	1.75605	1.33674	1.37898	1.97326	1.62595	1.49856	1.44017	1.61427	1.82871
18453827	1.76478	1.7372	1.23575	2.15454	2.52167	1.74306	1.65319	1.70646	1.50953	1.96029	1.97371	1.65868	1.74349	2.42926	1.50467
18453835	2.1869	1.77066	2.06187	1.9986	2.16719	2.38439	1.99731	1.74425	1.92259	1.97719	1.67545	1.98685	2.04259	1.74788	2.17656
18453845	4.67811	4.70908	4.91723	4.80432	4.44438	4.57564	4.68445	4.60697	5.20247	5.05167	5.22618	5.29867	5.47823	5.11427	5.19874
18453853	7.73149	7.9465	7.99322	7.87879	7.48512	7.68379	8.08096	7.99238	8.16891	8.34628	8.22745	8.21496	8.54175	8.10139	8.46701
18453875	6.90798	6.89578	7.14947	6.98858	6.67898	6.92029	6.96763	7.28139	7.58706	7.60142	7.57538	7.36527	7.91352	7.46112	7.70189
18453886	8.14116	7.88768	8.25782	8.03286	8.30909	7.89772	7.95084	8.31069	6.26327	6.37193	6.23981	6.30847	5.80245	7.16848	7.00613
18453894	5.3595	5.23457	6.52955	5.37333	4.9395	5.35997	5.30786	6.32695	4.67942	4.17105	4.46534	4.50629	5.38115	4.43707	4.508
18453908	5.03604	4.94008	5.33201	4.94008	4.8167	4.93538	5.16071	4.83193	5.22426	4.85094	4.90692	4.94008	4.94008	4.90231	5.10062
18453932	6.81945	6.73162	7.06388	6.46174	6.50263	6.66849	6.63359	7.10135	6.94853	7.33762	7.02604	7.26743	7.22539	6.67935	6.85463
18453942	3.15854	3.55703	3.67686	3.0578	3.04582	2.79579	3.43424	3.61515	3.19457	2.99884	3.34825	3.32741	3.60344	2.79589	3.02235
18453951	3.93352	3.90411	4.78317	4.87328	4.40269	3.91365	3.32399	5.41679	4.28806	4.30188	3.46989	4.92004	5.14568	4.32884	4.18212
18453962	4.95257	4.37753	6.21581	4.99218	4.40294	4.44611	4.27412	6.07909	3.25209	2.92757	3.4824	3.67769	4.03086	3.89126	3.53299
18453974	1.51701	1.50898	1.67041	1.92079	1.68295	1.78905	1.75125	1.72663	1.99516	1.73926	1.91912	1.59286	1.72417	1.4698	2.02178
18453979	5.74301	5.20915	5.80521	5.68832	4.79116	5.15646	5.56442	5.7845	4.82453	5.01244	4.67928	5.39298	5.23877	5.56131	5.75062
18453981	5.8281	5.59719	6.12219	5.85477	5.74574	5.31683	5.96301	6.13365	6.83522	6.92959	6.67721	6.64194	7.45132	6.45696	6.41677
18453986	8.33142	8.40023	8.25993	8.24881	8.26882	8.23479	8.33142	8.23581	8.37361	8.45807	8.3918	8.29416	8.33142	8.47142	8.39068
18453991	2.48582	2.44671	3.11013	2.92092	2.92252	2.93566	2.97233	2.82508	3.18797	3.91661	2.40593	3.49475	2.94106	3.1432	2.29455
18453993	7.67347	7.53891	7.04222	7.40555	7.42861	7.31339	7.64271	6.84889	6.62269	6.55677	6.55749	7.0293	6.2362	6.59696	6.6108
18454007	3.07928	2.10927	2.37289	1.75995	2.15827	1.72676	2.09352	2.71014	1.88756	2.10057	1.5645	2.11722	2.98889	1.6529	2.08816
18454009	4.54647	2.34326	4.70592	3.63419	4.36261	4.12647	2.90995	4.47219	3.98345	4.18409	4.17534	4.16982	3.56867	3.91608	4.86764
18454011	7.33888	7.24213	7.44735	7.3075	7.33154	7.00653	7.27753	7.36324	7.39628	7.54811	7.62539	7.47199	7.64188	7.36201	7.37164
18454019	1.60394	1.79998	1.79998	1.80925	1.69302	1.89781	2.03298	1.88573	1.8977	1.71433	1.63603	1.93276	1.53882	1.95637	1.79525
18454021	1.64407	1.86352	2.15751	2.19204	1.70798	2.11932	2.09328	2.09328	1.80494	1.76821	2.20711	2.00264	1.73946	2.08394	2.00264
18454023	8.26447	8.06566	8.08337	8.1581	8.21991	8.03181	8.0503	8.23022	8.64077	8.67261	8.69454	8.54624	8.84626	8.47809	8.70501
18454030	1.68566	1.63278	1.68279	1.91581	1.63278	1.54119	2.20343	1.66267	1.88714	1.72518	1.49748	1.46558	1.47677	1.59265	1.48296
18454039	7.02647	6.56472	7.00689	6.7193	7.13414	6.68896	6.72207	6.88155	7.25743	7.45214	7.2584	7.0206	7.41569	6.94805	7.11838
18454047	7.00075	6.61234	7.08368	6.6698	6.51767	6.23711	6.43427	7.15909	7.33473	7.03131	6.87697	7.02985	7.548	7.16289	7.42202
18454058	3.80399	3.76856	4.9885	4.58973	4.62772	4.03277	4.25411	4.60354	4.94803	4.50809	5.0402	4.58403	5.23974	4.58973	4.80467
18454063	8.65932	8.21546	8.83733	8.48107	8.69483	8.61878	8.53772	8.54008	8.69201	8.56953	8.46573	8.55706	8.5477	8.21703	8.41304
18454075	1.44989	1.61659	2.35244	1.98874	2.05752	1.69906	1.87208	1.88918	1.67526	1.76629	1.62078	1.87138	1.90394	1.66754	1.86475
18454077	1.37214	1.88047	1.53473	2.16042	1.52196	1.49118	1.36033	1.17487	1.38796	1.39612	1.9931	2.32214	1.7733	1.67797	1.08687
18454079	1.47118	1.67355	1.86286	1.34843	2.13044	1.77908	1.52667	1.38796	1.67355	1.67355	2.23784	2.15025	1.78971	1.40975	1.89318
18454081	2.01173	2.05386	2.32582	2.25838	1.6968	1.56136	2.34241	1.68447	1.45464	1.70471	2.68612	1.56136	1.88955	2.51752	1.3982
18454083	4.12277	3.22965	4.34122	3.226	3.98112	3.1523	3.32094	4.37264	4.35129	4.0676	3.86864	4.63127	4.76363	4.13298	4.61135
18454085	2.02228	1.85734	2.07262	2.11902	2.5861	1.84352	2.15955	2.0561	2.03086	2.36072	2.16896	2.02028	1.74694	2.29802	2.03744
18454087	2.08603	2.27245	2.21531	2.04412	2.10397	1.94943	2.43918	2.10397	1.94481	2.10397	2.01333	2.10397	2.57502	2.51657	2.2267
18454094	3.73294	3.32434	3.30252	3.36789	3.66164	3.37698	3.34162	3.52671	2.97286	3.25059	3.17477	3.25525	3.49144	3.22151	3.34162
18454104	6.08831	5.81903	6.57754	6.08864	6.14851	5.97817	6.10017	6.75505	5.96915	6.05401	5.73629	5.89296	6.32337	6.05622	5.82889
18454122	2.03843	2.24168	1.80917	1.93233	2.55002	2.04391	2.03012	1.92513	2.01098	2.13599	2.17758	1.93967	1.97919	2.03843	1.95611
18454131	5.94683	6.31183	6.22403	5.6954	5.43197	5.6822	5.68828	5.42339	4.75033	4.81836	4.62395	4.65991	4.4144	5.03793	5.15585
18454136	5.34243	5.2281	5.61853	5.50133	5.15428	5.34878	5.32958	5.58687	5.73326	5.65801	5.54325	5.50133	5.96269	5.50133	5.24448
18454137	7.16841	7.01724	7.71277	7.50313	7.29229	6.79921	7.33138	7.3676	7.7447	7.8289	7.94883	7.43993	7.91536	7.65847	7.32744
18454138	6.02628	5.76764	6.02497	5.57875	5.54265	5.72232	4.86853	6.86147	5.85664	5.34056	5.67635	5.87318	6.62123	5.8388	5.53366
18454139	7.7402	7.89241	8.48046	8.02424	7.97162	7.94749	8.37452	8.16564	8.31203	8.39952	8.20756	8.10125	8.35945	7.91009	7.89407
18454140	5.716	4.98201	5.60197	5.99051	4.9024	5.60831	5.32958	5.85977	6.34146	5.91754	5.78625	5.44866	6.51663	5.76085	5.86841
18454141	3.28219	2.93086	2.63164	3.84643	2.58382	3.04437	2.29717	2.90854	4.39894	3.09608	2.87513	3.23262	3.03782	2.6851	2.29064
18454142	4.37019	3.58669	4.18031	3.89416	3.6497	3.3059	3.81349	3.72241	3.29973	3.35182	3.58669	3.00735	3.19924	3.87635	3.83558
18454148	3.8132	4.14816	2.74577	3.86198	4.21318	4.32775	3.73952	3.27532	3.44649	3.23372	3.76733	3.51415	3.16148	3.08409	3.36433
18454155	7.02219	7.07566	7.02773	6.96536	7.2269	7.0329	7.08959	7.06148	7.6197	7.51894	7.4739	7.26169	7.51915	7.16384	7.35632
18454166	2.58866	3.21283	2.16011	2.994	2.64998	2.74425	3.56376	2.74425	2.85242	2.52399	2.57721	3.58092	2.9428	2.80141	2.83584
18454168	4.49741	4.42354	4.00567	4.1635	4.21066	4.35761	3.84015	4.37628	3.78785	4.21066	3.93645	4.1304	4.21066	4.21066	4.21066
18454170	2.88704	2.80569	2.8511	2.668	2.80906	3.03591	2.78849	2.36366	4.46201	4.34154	3.70293	3.71644	4.15191	3.90128	4.1926
18454176	2.26108	2.45214	2.08642	2.33268	2.7067	2.79987	2.70419	2.61789	3.03061	2.4805	2.46104	2.76221	2.5961	2.45487	2.50718
18454184	1.73989	2.28927	2.28554	1.92072	2.21021	2.06928	1.9877	2.11397	1.88803	2.11155	1.95112	1.81297	1.97597	1.96969	1.78509
18454196	2.49914	2.07042	2.69103	2.4558	2.46954	2.63602	2.33567	2.72379	2.54596	2.41281	2.67839	2.49914	2.49914	2.64038	2.60857
18454208	5.36855	5.42445	5.54677	5.42445	5.83321	5.40135	4.47874	6.08547	4.94612	5.64243	5.39504	5.74755	5.02773	5.24334	5.30621
18454210	7.21184	7.39695	7.4257	7.23933	6.95033	7.19356	7.19806	7.21851	6.68948	6.74319	6.64973	7.04622	6.70615	7.02684	6.86329
18454222	10.4176	10.6089	9.87687	10.4009	10.4293	10.7553	10.3692	10.0436	10.3243	10.4221	10.4844	10.476	10.1084	10.5588	10.4329
18454239	2.87145	2.78452	2.7458	2.93197	3.46863	2.63333	2.42401	2.85539	3.0768	2.93197	3.2246	3.41478	3.25188	2.99605	2.46737
18454241	3.30664	2.80897	4.506	2.67262	3.58182	3.68216	3.59355	4.59841	3.07402	3.09851	2.79129	3.76875	4.1319	3.29254	2.68693
18454243	3.04052	3.04848	3.11135	2.97636	3.63273	2.60799	3.00614	3.25289	3.04052	3.67651	3.31116	2.7091	2.80982	2.59087	3.04848
18454246	5.43391	5.28197	5.20263	5.33035	5.30621	5.40425	5.12404	5.12492	3.71336	3.75512	4.04211	4.02446	3.94022	4.28282	4.7827
18454261	8.31472	8.27024	8.74798	8.34744	8.29662	8.25553	8.35897	8.5249	8.29255	8.23515	8.30282	8.27527	8.80793	8.27163	8.15548
18454266	2.23315	2.43162	2.23315	1.98938	1.74379	2.29007	2.23315	2.78521	2.40753	1.93998	2.23315	2.1609	2.23315	2.31251	2.32645
18454268	3.65269	3.91724	3.28725	3.28615	3.38169	3.22393	3.21848	3.49584	3.21848	2.67249	2.63136	2.63136	2.3974	2.67477	2.92635
18454274	1.52871	1.86286	1.71513	1.98938	2.13044	1.82132	2.24674	1.8853	1.76918	1.79392	1.86286	1.72534	1.98938	1.83025	1.64078
18454282	6.83726	6.71446	6.73861	6.71446	7.26341	7.19197	7.01824	6.94308	6.65954	6.7049	6.60633	6.70687	6.34974	6.35541	6.22841
18454284	5.36855	5.42445	5.54677	5.42445	5.83321	5.40135	4.47874	6.08547	4.94612	5.64243	5.39504	5.74755	5.02773	5.24334	5.30621
18454286	2.4764	2.56763	2.69432	2.70145	2.69432	3.03899	2.47363	2.7025	2.80622	2.49363	2.69432	2.90043	3.16849	2.69432	2.69432
18454288	4.2852	4.0188	3.87687	4.11803	3.99278	4.23925	3.94649	4.20725	4.37186	4.35344	4.28614	4.42759	4.17701	4.19672	4.11202
18454290	3.37866	3.41124	3.34162	3.41124	3.55442	4.12401	3.51439	3.41124	3.78038	3.41124	3.13228	3.18327	3.41124	2.61437	3.49162
18454292	5.61862	5.57323	5.1462	5.3001	5.20486	5.18938	5.24403	4.57771	5.1178	5.24096	4.79783	5.1462	4.51409	5.53786	5.14738
18454300	3.17526	2.76507	2.87525	3.1386	3.19946	2.83738	3.17526	3.17526	3.54388	3.95731	3.11414	3.26976	3.61055	3.0242	3.61055
18454310	2.20597	2.25652	3.18798	3.20728	2.40402	2.57576	3.0453	2.93686	2.86103	1.84524	2.572	2.21184	2.18888	2.67707	2.1527
18454318	2.12275	2.31607	2.20721	2.16123	1.54158	2.653	2.26004	2.07579	2.58674	2.25633	2.13044	2.13044	1.3135	1.98905	2.35203
18454325	1.17648	1.46463	1.17775	1.38647	1.6471	1.17111	1.53583	1.40248	1.61025	1.29623	1.39609	1.32753	1.29406	1.42885	1.3768
18454333	3.26126	3.0427	3.65901	3.38328	3.11873	3.20278	3.20278	3.64695	3.20278	3.49682	2.79871	3.16345	3.14751	3.3603	2.74216
18454342	3.69722	3.4272	5.82433	3.1941	3.08028	3.42885	3.82653	4.80145	3.0473	2.3571	2.80005	3.09739	3.12139	2.89975	2.86091
18454358	1.58324	1.59059	1.34804	1.43221	1.72051	1.64083	1.51126	1.31476	1.93355	1.56092	1.69475	1.5473	1.56045	1.5847	1.88139
18454360	1.90014	1.90014	1.49695	1.64775	1.90014	1.91277	1.92555	2.09637	1.90014	2.10304	1.75495	2.01064	2.05453	1.86571	1.90014
18454367	2.14472	2.29804	2.2861	2.54178	2.26087	2.88489	2.43144	2.32998	2.73669	2.23951	2.46953	2.46193	2.22613	2.20386	2.36022
18454372	2.18008	2.39664	1.8649	2.13249	2.22758	2.13421	2.03358	1.9715	2.28018	1.93524	2.20366	2.33146	2.14771	2.48626	1.94873
18454384	2.16137	2.5331	2.64267	2.24553	2.40487	2.37036	2.45943	2.32406	2.32218	2.27276	2.27251	2.44214	2.02386	2.37416	2.44118
18454388	8.18546	8.12033	8.07969	8.08497	8.17776	8.21609	8.27755	8.09715	8.30301	8.31022	8.239	8.29295	8.4028	8.11624	8.32321
18454413	5.44791	5.37822	5.51512	5.45985	4.87512	5.09702	5.44883	5.66375	5.32581	5.44129	5.36269	5.44129	5.74091	5.49513	5.53298
18454422	2.61096	2.87793	2.58212	2.46526	2.50389	2.67286	2.74945	2.76128	2.68209	2.84858	2.58169	2.78804	2.87302	3.17156	2.46387
18454427	3.22676	3.2494	3.5659	3.12322	3.49737	3.79605	3.27238	3.01595	3.32516	3.19415	3.30737	3.64296	3.30412	3.40267	3.6621
18454429	3.544	3.46715	3.99138	3.77828	3.58099	3.43453	3.75687	3.74211	3.58063	3.83387	3.74852	3.56636	3.92149	3.00382	3.51637
18454435	7.8602	7.54825	8.18399	7.69659	7.65786	7.27167	7.55368	7.77152	7.33868	7.38782	7.18859	7.53267	7.35769	7.47842	7.20377
18454441	5.1069	4.96301	4.81525	5.24844	5.07571	4.85888	4.72597	5.2261	3.6401	3.95095	3.729	4.09786	3.67556	4.33297	4.44011
18454450	6.78482	6.78638	7.31977	6.82278	7.23321	6.96308	6.89244	7.16366	5.14932	4.68919	4.69713	4.60791	4.65793	5.71128	5.56031
18454456	5.13047	5.08525	5.23693	5.31294	5.08258	5.21979	5.13086	5.29345	5.89498	5.78634	5.82378	5.69498	5.82638	5.322	5.73518
18454463	7.88281	8.26321	7.63081	8.15217	7.96749	8.21708	7.75852	7.55353	8.49129	8.5422	8.68129	8.6368	8.31556	9.00642	8.72936
18454469	8.7058	8.45607	8.40975	8.36443	8.30006	8.19401	8.68884	7.98452	5.39092	5.96444	5.66115	6.08959	4.99915	5.92023	5.51613
18454474	2.97661	2.67401	3.18154	2.84667	2.70284	2.71893	3.30461	2.87614	2.62787	2.63945	2.60935	2.70284	2.54295	2.73458	2.6708
18454483	2.94265	2.93233	3.49192	2.99113	2.71557	3.26028	3.37712	3.30919	2.76368	2.58663	3.00932	2.66142	2.83897	3.0865	2.89518
18454494	2.14053	2.36343	1.96234	2.09261	1.51695	1.27668	1.60856	1.35017	1.53526	1.45802	1.65192	1.49965	1.79953	1.48303	1.599
18454496	8.03848	7.36163	8.06263	7.72846	7.76262	7.43806	7.83261	7.93628	7.81415	7.8553	7.83086	7.57257	7.91654	7.65967	7.56792
18454502	7.46681	7.44103	7.41575	7.51888	7.49503	7.52555	7.64164	7.2995	7.8171	7.77494	7.76891	7.65704	7.89761	7.47597	7.64825
18454515	5.64729	6.18977	6.2982	5.92223	5.83092	5.68563	6.03567	6.14593	5.59115	5.56978	5.62143	5.95744	5.9456	5.92175	5.93122
18454523	1.95519	2.19008	2.37293	2.23315	2.53386	2.60248	2.08351	2.23315	2.00906	2.23684	2.43988	1.87655	2.23315	2.15429	2.04375
18454531	1.92838	1.9879	1.91205	2.19701	2.0855	2.17899	1.68078	1.67647	2.24458	2.06532	1.79863	1.97353	1.92904	1.87215	2.0039
18454535	8.09234	8.10679	8.13512	8.07803	8.52199	8.13364	8.19264	8.13674	8.37302	8.38486	8.46221	8.47941	8.50917	8.43769	8.749
18454566	2.01874	1.68762	2.26147	1.99559	1.66618	1.91442	1.73311	2.2348	1.8077	1.57028	2.01049	1.78017	1.87999	1.72338	1.99464
18454574	1.81343	1.88582	2.18977	1.7338	1.69264	2.14794	2.0231	2.28925	1.82697	1.78775	1.66926	1.66968	1.78925	1.73825	1.73042
18454578	5.10123	4.91026	4.75581	4.65209	4.94373	4.79701	5.4378	4.83569	4.87867	5.10541	4.97021	4.66171	4.96384	5.09769	5.07827
18454580	8.63379	8.63644	6.74611	6.97427	7.79976	6.97257	7.17755	7.11473	7.11585	7.15672	6.94248	7.28304	6.90988	7.16176	7.06274
18454582	2.29064	2.30852	2.33419	2.29584	2.35714	2.53185	2.22817	2.25307	2.5086	2.56539	2.0875	2.1235	2.29064	2.03266	2.29064
18454590	3.916	3.71138	4.22501	3.56948	3.90111	3.55909	3.82193	3.48008	3.51909	4.44291	3.78856	3.2939	3.45073	4.0139	4.12615
18454596	3.08985	2.57885	3.219	2.96024	2.89727	3.25457	3.10699	2.88312	3.03867	3.66998	3.61642	3.36636	4.52198	3.66528	3.80978
18454601	9.26668	9.52399	8.81246	9.51145	9.39139	9.40827	9.3856	9.05857	9.69839	9.85655	9.88011	9.71549	9.53855	10.1961	10.0131
18454608	3.15841	3.15841	3.26686	2.86455	3.15841	3.16528	3.16553	3.1687	2.87402	3.24899	3.15065	2.90043	3.21112	3.15841	3.15841
18454610	9.86565	9.90816	9.48478	9.82492	9.79462	9.80747	9.80046	9.6892	9.88433	9.91786	9.90417	9.91385	9.864	9.97932	9.99569
18454617	7.58828	7.62554	7.69957	7.4321	7.09338	7.33513	7.29474	7.33549	7.41746	7.33513	7.31662	7.58779	7.01814	6.83452	6.79831
18454626	2.37296	2.54306	2.42805	2.76271	2.83092	2.43948	2.81226	2.32864	2.66654	2.47371	2.56373	2.35518	2.51062	2.70729	2.49896
18454628	1.82431	2.10172	2.10172	1.967	1.79444	2.3203	1.77308	1.92587	2.76822	2.19439	2.37423	2.65304	2.417	2.11913	2.19275
18454630	4.53394	4.51599	4.84864	5.43497	5.12154	2.74925	4.40181	4.87881	2.79276	4.14394	4.79889	5.02736	4.59705	3.12254	5.43852
18454632	4.34606	4.48072	4.78394	4.56613	4.49219	4.33913	4.43324	4.38799	4.3085	4.76192	4.75473	4.49219	4.71513	4.45	4.49219
18454645	1.65587	1.57323	1.48326	1.77943	1.64342	1.6876	1.69663	1.72108	1.57656	1.55825	1.77933	1.78144	1.93303	1.68942	1.82025
18454647	12.159	12.1329	12.4039	12.1649	12.2792	12.0831	12.282	12.1825	12.1288	12.1616	12.144	11.9833	12.2839	11.7749	12.0406
18454653	11.4543	11.1615	11.845	11.4282	11.2568	11.1293	11.3616	11.9889	11.6051	11.4492	11.4103	11.3861	11.8837	11.5503	11.4628
18454656	6.13437	5.94344	6.35571	5.89486	5.86326	6.08851	6.07697	5.97183	6.42344	6.25901	6.14351	6.20074	6.8989	6.12764	6.05436
18454667	7.11503	7.26074	7.54066	7.47607	7.13842	7.00674	7.35371	7.57588	7.69165	7.7805	7.77215	7.77464	7.98862	7.69979	7.87116
18454683	6.41221	6.75053	6.32729	6.52378	6.38014	6.57409	6.21495	5.93804	6.56783	6.81189	6.82466	6.52378	6.32284	6.59231	6.79851
18454691	1.57838	1.96847	1.50784	1.76825	1.51695	1.51754	1.67355	1.69418	1.73543	1.67355	2.01946	1.78155	1.67355	1.38038	1.67355
18454702	6.68269	6.57531	6.98048	6.77815	6.71601	6.35029	6.54734	6.8652	7.48878	7.43685	7.4597	7.28939	7.74427	7.22998	7.24226
18454707	6.58805	6.50711	6.85847	6.61911	6.67556	6.45545	6.64839	6.80378	7.20165	6.8818	6.95388	7.12953	7.26553	6.98712	7.13323
18454721	5.03747	5.50012	5.50566	5.30364	5.2874	5.25664	5.19834	5.5472	5.75789	5.72601	5.70798	5.79124	6.36982	5.77628	5.92868
18454730	9.16259	9.15034	8.93463	9.11113	8.85436	9.23231	9.10302	9.21398	9.37518	9.37893	9.34183	9.37344	9.44089	9.41524	9.47628
18454738	7.64726	7.33252	7.51873	7.49816	7.75909	7.4579	7.57599	7.55094	7.90754	7.88225	7.7958	7.8999	8.04517	7.72336	7.68119
18454743	3.86898	3.63252	4.14496	4.27135	3.9795	4.30653	4.58172	3.92838	4.46239	4.70678	4.16911	4.87462	5.01706	4.16049	4.43836
18454745	9.19774	9.11767	9.07745	9.23575	9.2454	9.27988	9.1389	8.99341	8.86559	8.96999	9.0797	9.00734	8.7411	9.27952	9.11586
18454761	12.886	12.7999	12.7999	12.7999	12.8573	12.9458	12.9089	12.8892	12.7711	12.7624	12.8419	12.8439	12.6901	12.5589	12.7236
18454770	4.85861	4.84587	4.40417	5.18108	4.3002	4.5115	3.80217	4.92071	2.91237	2.75089	3.35586	2.25745	3.79622	4.7043	4.11215
18454777	1.90846	1.68464	2.17028	1.92963	2.22813	2.30408	1.58992	2.18398	1.9677	1.53601	2.04243	1.86169	1.91245	1.88174	1.86502
18454779	7.64524	7.7004	7.90247	7.85432	7.73702	7.91572	7.58936	8.16475	5.55719	5.40796	5.45327	5.74874	5.52233	6.49969	6.51643
18454786	3.66291	4.49692	4.14765	4.24371	3.65535	4.12538	4.19547	3.97357	3.30858	3.20594	3.57717	3.18159	3.07828	3.70006	3.28627
18454792	8.92608	9.04184	8.70459	9.1895	9.00723	9.10484	8.94419	8.89373	9.1837	9.5437	9.45886	9.42962	9.344	9.68133	9.59254
18454806	9.08559	8.8589	9.21767	9.11395	9.26104	8.95536	9.0819	9.46873	9.97152	10.0254	10.0145	10.0424	10.3286	10.0024	10.2452
18454813	7.47186	7.33344	7.07493	7.36453	7.47968	6.86488	7.75783	6.30392	5.0378	5.02278	5.23158	5.06803	4.16175	5.22075	5.04723
18454819	3.67953	4.20051	4.46554	4.78507	4.73029	4.04117	4.51872	4.82419	3.08585	3.17818	2.74466	3.3	2.69163	3.45793	2.84387
18454827	1.50701	1.59708	1.79894	1.69344	1.75867	1.61639	1.50898	1.59106	1.80962	1.81778	1.57838	1.63278	1.66854	1.89191	1.56141
18454832	10.2113	10.1052	9.96027	10.0164	9.84194	10.1014	9.93336	10.4008	8.16338	8.07398	8.50874	8.55786	7.9504	9.71425	9.51178
18454837	9.92601	9.93673	9.9774	9.89088	9.81226	9.97449	9.91895	9.93937	10.2326	10.1141	10.1913	10.2352	10.4246	10.1992	10.3974
18454850	9.08693	9.19136	9.18336	9.20717	9.11875	9.23258	9.09458	9.21754	9.28907	9.14393	9.35354	9.35201	9.37066	9.47773	9.62368
18454859	4.81555	4.84772	5.36073	5.01738	4.9884	4.92721	5.06287	5.40723	5.24277	5.36073	4.70115	4.76339	5.56555	4.71099	5.01738
18454864	8.57408	4.84288	8.2928	7.35109	7.41228	6.91211	6.53481	7.4743	7.31115	7.32833	6.71698	8.32612	7.1096	7.81384	6.2833
18454866	2.62628	1.38376	1.84742	1.79288	1.74557	1.74396	1.95667	1.73478	1.69002	1.54425	1.65038	1.5341	1.59115	1.39567	1.77821
18454869	3.46325	4.29385	4.26039	4.86429	3.44633	2.91968	4.26543	4.22065	5.13324	5.03645	5.32417	5.23734	5.32346	4.48787	4.73533
18454871	10.5785	10.2629	10.6699	10.6471	10.6454	10.2633	10.525	10.6751	10.5268	10.3836	10.3289	10.3758	10.5064	10.2629	10.2418
18454875	6.39135	6.28569	6.06529	6.02561	6.15844	6.08546	5.8897	5.69858	6.22447	6.15462	6.08057	6.08546	6.38764	5.82743	5.98901
18454892	8.54639	8.67283	8.7289	8.60201	8.43993	8.36858	8.37384	8.68151	8.46496	8.37909	8.20087	8.40743	8.5435	8.82659	8.51141
18454899	7.65761	7.66583	7.72202	7.81696	7.83207	7.72302	7.7103	7.74981	8.46426	8.41622	8.46813	8.3295	8.42883	8.22908	8.46107
18454911	10.4281	10.8205	9.75869	10.5011	10.4269	10.7943	10.4694	9.88112	10.4772	10.6038	10.7135	10.5714	9.94224	11.0006	10.7967
18454917	5.3669	5.42937	5.43855	5.20139	4.82723	4.97733	5.18771	5.35459	5.67339	5.57043	5.50108	5.70959	6.15053	5.48584	5.60536
18454926	4.85793	4.8983	4.8181	4.93292	4.77732	5.1652	4.82213	4.84982	3.72898	3.37783	3.34846	3.52384	3.37867	3.85002	3.93203
18454950	8.22475	8.28582	8.56387	8.3466	8.16683	8.35133	8.2774	8.7383	6.42772	6.80349	6.56713	6.53501	6.51429	7.63012	7.72418
18454955	2.5611	2.73248	1.95515	2.22109	2.23102	2.92573	2.26509	2.20705	2.42382	2.68719	2.6273	2.23932	2.4944	2.42328	2.07045
18454957	10.0386	9.96169	9.64986	9.94129	9.96099	9.88551	9.94129	9.51584	10.0132	9.94129	9.94129	9.96048	9.81056	10.1123	9.947
18454965	4.78481	4.99631	5.01812	5.18927	5.0652	4.82951	4.92545	5.44559	4.72562	4.69746	4.11411	4.30507	4.56302	4.8603	4.79278
18454969	2.75297	3.20609	2.87617	3.25768	3.31899	2.95306	3.21848	2.91339	3.84181	4.02195	3.7974	4.04881	4.76699	4.06192	3.53904
18454972	8.00417	7.99547	8.16591	8.04634	8.26307	7.95262	8.15182	8.06004	8.11806	8.04634	8.06991	8.04594	8.10051	7.81352	7.77034
18454981	7.38093	7.34614	7.52575	7.33223	6.9608	6.96844	7.57701	7.37907	7.56769	7.60035	7.31951	7.4565	7.82141	7.07724	7.40158
18454991	9.25334	9.09392	8.99435	9.07806	9.15195	9.28798	9.06846	9.18791	8.85911	8.70164	8.82124	8.80898	8.80207	8.89752	8.86038
18454997	6.1211	6.14602	6.22073	6.12483	5.18999	5.96341	6.2128	6.34418	5.59498	5.40191	5.36024	5.54643	5.5083	5.51867	5.96809
18455031	4.97543	5.0237	5.26757	5.38523	5.00017	4.96584	4.84894	5.34355	5.73467	5.90583	5.69985	5.65735	6.30068	5.73441	6.11821
18455035	7.88299	7.9029	7.81398	7.79842	8.23545	7.98195	8.01826	7.69258	8.07278	8.14392	8.01539	8.07266	8.20553	7.86156	8.01119
18455047	6.36239	6.34237	6.36246	6.2382	6.40194	6.36576	6.51643	6.12423	6.91911	6.85783	6.69915	6.75614	7.00334	6.45745	6.54694
18455057	6.75114	6.67077	6.96924	6.85731	6.60263	7.05269	6.81435	7.05032	7.67773	7.57861	7.68938	7.57132	7.88808	7.48057	7.82679
18455066	5.46307	5.22137	5.18097	5.70923	5.74273	5.53677	5.57526	5.49752	5.90493	6.07729	6.15406	5.87952	6.15485	5.80952	6.08212
18455073	1.57159	1.34624	1.56696	1.37307	1.37822	1.95229	1.5988	2.13856	1.84065	1.91073	1.43319	1.39526	1.68405	2.22333	1.39667
18455079	1.84317	1.78332	1.91413	1.76708	1.98053	3.02321	1.86194	1.76953	1.68063	1.77002	1.883	1.81972	1.40559	1.83323	1.59797
18455085	1.54808	1.9436	1.36166	1.70752	1.48678	1.88757	1.97812	1.99184	1.71968	1.89967	2.28481	1.4467	1.56044	1.82333	1.89644
18455091	1.5762	1.87573	1.96255	1.70963	2.29771	2.15399	2.0614	1.17538	1.97224	1.97563	2.03532	2.07145	2.45799	1.82887	1.77083
18455098	1.20369	1.73029	1.44042	1.50398	1.4486	1.63952	1.81141	1.76647	1.38985	1.2921	1.52534	1.49108	1.2493	1.59852	1.35341
18455104	3.21923	3.14487	3.00924	3.11192	3.48852	3.22321	2.87831	3.54921	2.94006	3.14487	3.12757	3.27477	3.10428	3.14487	3.02291
18455114	2.47399	2.20811	2.32582	2.31727	1.92307	2.01074	2.2625	2.38126	2.63078	2.34302	2.31951	2.04048	2.91534	2.19153	2.55425
18455116	5.95883	6.29023	5.40701	5.71613	5.92081	6.12353	5.6468	5.34964	7.25962	6.95419	7.09527	7.25768	7.10084	7.57575	7.25122
18455120	10.483	10.5366	9.50351	10.4374	10.5106	10.5408	10.4546	9.78869	9.7252	9.86521	10.1003	9.90376	9.05184	10.3455	10.0422
18455126	8.64044	8.79693	8.35659	8.70689	8.96921	8.80826	8.8287	8.10818	8.53489	8.6647	8.57718	8.56234	8.39101	8.39175	8.55818
18455134	5.3336	5.07178	5.25597	5.07178	5.05451	4.83408	5.10177	5.02711	5.29442	4.94546	5.01884	4.94546	5.48659	5.08661	4.9489
18455141	3.34395	3.25622	3.0587	3.73606	3.37449	3.60845	3.87424	3.67533	3.1501	2.50883	2.8166	2.86762	3.41462	3.24232	3.28874
18455144	2.38502	1.86974	1.75416	2.27948	2.19176	1.88117	1.6377	2.54033	1.68422	2.35666	1.71314	2.25665	1.8869	1.74751	1.85275
18455148	1.3123	1.56068	1.28899	1.93486	1.3581	2.33409	2.16023	1.34692	1.98416	1.55348	1.73082	1.97227	1.49186	2.83035	1.64796
18455150	1.94481	1.9327	2.01849	3.00468	2.10589	1.9327	1.78245	2.25742	1.45687	2.37748	1.88471	2.09786	1.96351	1.60247	1.9327
18455152	8.16759	8.24126	8.16051	7.98208	8.20946	8.21165	8.48278	7.77325	7.91714	8.166	8.17676	8.18118	7.95373	7.85953	7.85679
18455182	8.41545	8.73226	8.61155	8.61896	8.18462	8.57046	8.65468	8.69328	8.82908	8.97776	8.9156	8.91214	9.06554	8.89964	9.15744
18455194	2.17979	2.32853	2.26134	2.35542	1.52547	2.17148	2.09619	2.20328	2.14104	2.08868	2.21329	2.70289	2.08891	2.08891	1.94481
18455197	2.55804	2.32719	3.64825	2.53099	2.46942	2.74536	2.36159	2.93415	2.16692	2.21856	1.86018	1.84215	1.71605	2.26177	2.30756
18455201	2.6871	2.82044	3.44014	2.99299	2.70388	2.54391	2.28903	3.33908	3.28641	2.76675	2.51307	2.87457	3.42156	2.72446	2.63674
18455205	1.61218	1.99246	1.56696	2.15934	1.47825	1.65056	1.88239	1.65582	1.70943	1.68429	2.00775	2.09786	1.81494	1.76128	1.94486
18455208	1.66931	1.71504	1.49541	1.59283	1.57752	1.83515	1.86336	1.71504	1.90608	1.6127	1.70851	1.71504	2.06278	1.71504	1.8165
18455218	7.88455	7.52191	7.85729	7.82341	7.74448	7.69079	7.78	7.9572	7.99659	7.9052	8.1341	8.02637	8.20597	7.9052	8.13972
18455226	4.50553	4.61919	4.35912	4.27677	4.32248	4.39325	4.49302	4.35912	3.95874	4.75958	4.22862	4.35912	4.65141	4.12151	4.33251
18455236	6.53989	6.62292	6.64558	6.52575	6.65651	6.68948	6.58756	6.73668	7.01303	6.93604	6.97885	6.97885	7.2197	6.89478	6.98538
18455243	9.24914	9.51573	9.28815	9.45288	9.37173	9.39946	9.41492	9.71615	10.3743	10.2643	10.2741	10.1272	10.2646	10.31	10.438
18455249	6.2791	6.21805	6.64005	6.39244	6.05931	6.10321	6.24623	6.46432	7.13781	7.007	6.89915	6.85773	7.29854	6.66098	6.87236
18455260	6.41732	6.46873	6.60844	6.19192	6.5989	6.45318	6.46262	6.51672	6.94367	7.03894	6.89113	6.86426	7.20044	6.80841	6.93033
18455272	14.1833	14.0979	14.1181	14.0657	14.1421	14.1109	14.1583	14.0579	13.9006	13.9606	13.9563	13.9536	14.0089	13.9087	13.9893
18455274	7.10288	7.11331	7.33604	7.1794	7.42136	7.00749	7.26406	7.32896	7.8439	7.88498	7.75127	7.90794	7.76881	7.69744	7.84193
18455286	7.55192	7.28034	8.25677	7.75253	7.6234	7.18616	7.47456	7.86203	8.78884	8.73212	8.50471	8.4813	9.1619	8.50279	8.42373
18455289	13.826	13.7041	13.7147	13.7173	13.7391	13.8162	13.8325	13.7671	13.6566	13.6907	13.7371	13.6497	13.6218	13.4858	13.6542
18455291	13.826	13.7041	13.7147	13.7173	13.7391	13.8162	13.8325	13.7671	13.6566	13.6907	13.7371	13.6497	13.6218	13.4858	13.6542
18455293	6.3163	6.16378	6.39777	6.44655	5.97636	6.29253	6.18316	6.50217	6.81283	6.73323	6.74947	6.66089	7.13116	7.06429	7.03531
18455302	8.81907	9.18254	7.82377	8.68386	8.79888	9.03632	8.89617	7.54995	7.77773	7.76843	7.96282	7.96703	7.26196	8.0604	7.85302
18455312	1.79767	1.94221	2.31573	1.7166	2.09744	1.88477	2.01262	1.93607	2.07143	2.02781	1.88057	1.81456	1.88345	1.93607	1.72948
18455319	2.21039	2.10862	1.76288	2.30109	2.21141	1.90688	1.82932	2.06289	2.29972	2.2286	2.13547	1.62061	1.81915	1.86286	2.11691
18455323	3.20802	2.96164	2.67111	2.85787	3.21182	3.03671	2.93312	2.54867	3.14805	3.86536	3.05813	2.99928	2.67548	2.61965	3.27921
18455325	1.95919	2.35586	2.0166	2.77565	2.41603	1.68203	2.72339	2.40692	2.22486	2.46891	2.14136	1.88853	2.05981	2.29462	2.39621
18455336	1.52935	1.48118	1.35926	1.47584	1.23136	1.6323	1.56481	1.37934	1.13768	1.25028	1.57838	1.405	1.15726	1.22815	1.38796
18455338	1.01153	1.27475	1.40449	2.0772	1.09718	1.36094	1.51555	1.49846	1.52961	1.24631	1.26112	1.43319	1.81494	1.37835	1.48942
18455340	7.36686	7.41007	7.31082	7.41007	7.41007	7.30891	7.44883	7.20279	7.45683	7.56155	7.53406	7.52813	7.4299	7.37804	7.40876
18455351	3.25264	3.61855	3.54389	3.68287	2.8605	3.96086	3.57922	3.54589	3.55866	3.07973	3.54389	3.7191	3.37414	3.89648	3.27097
18455356	3.61343	4.27874	3.84132	3.52846	3.59819	3.75103	3.69652	3.47916	3.87947	3.95527	3.76223	4.36171	3.81273	3.50239	3.72828
18455372	3.65701	5.29326	2.80054	4.13227	4.58134	4.64014	4.49033	3.78218	4.04162	4.39839	4.5451	4.46436	3.46893	4.42835	4.05969
18455374	3.20891	3.11647	3.48545	3.1386	2.97025	3.04559	3.20893	3.04559	2.92742	2.76956	2.90817	3.04559	2.23671	3.76849	2.98919
18455376	9.59733	9.28316	9.35708	9.41821	9.7388	9.5191	9.3756	9.36751	7.5985	7.68843	7.91783	7.76879	7.213	8.14067	8.31277
18455381	3.4432	3.42678	3.47621	3.3567	3.27449	3.61345	3.67246	3.47621	3.47621	3.49341	3.39536	3.47621	3.50759	3.47621	3.60264
18455383	3.42802	3.59255	3.45933	3.91246	3.56219	3.59437	4.05565	3.80159	3.48904	3.1075	3.7273	3.17473	3.76327	3.81201	3.57547
18455385	3.8772	3.35043	4.02673	3.58255	3.77336	3.90171	3.35026	3.88469	3.41488	3.26321	3.74379	3.38715	3.355	3.54031	3.47272
18455387	2.84158	2.77871	2.63261	2.51849	3.04367	3.00648	2.80071	2.98006	3.03465	2.73836	2.9927	2.81448	2.71521	2.58316	3.13803
18455389	2.09019	2.74674	2.31832	2.66441	2.5444	2.36917	2.16766	2.51575	2.49524	2.41807	2.7733	2.38644	2.46558	2.1896	2.87373
18455397	2.75439	2.41888	3.0882	2.69062	2.5484	2.6853	2.63986	2.72139	2.391	2.95867	2.70644	2.67022	2.53569	2.58351	3.15149
18455404	5.96911	5.52367	6.4672	6.23863	6.10126	5.70264	5.60221	6.43439	4.87782	4.98116	4.92405	4.91589	4.51667	5.64576	5.40385
18455408	8.98582	9.15228	9.05125	9.01629	9.04318	8.92938	8.9942	9.06284	8.31149	8.40457	8.45663	8.56859	8.06548	8.60567	8.21179
18455422	7.5933	8.02101	7.92766	7.90536	7.67945	7.7792	8.0044	7.94432	8.30109	8.14843	8.38486	8.15508	8.45647	8.08279	8.25557
18455438	5.96781	5.64105	5.83016	5.88915	5.61269	5.6104	5.70647	6.26909	7.02389	6.7466	6.87115	6.7933	7.06438	6.67944	6.95718
18455444	2.2504	2.04535	2.06951	2.1072	2.00737	2.04888	2.15386	2.15386	2.15386	2.37438	2.16499	2.19072	1.97104	2.29436	2.44624
18455446	6.33154	6.15052	6.73161	6.54171	6.47834	5.61349	6.32933	6.39119	7.09621	6.91981	6.71034	6.7135	7.42529	6.5046	6.61225
18455450	7.27013	7.22684	7.34122	7.31038	7.44749	7.43886	7.21865	7.54913	8.05944	7.98805	7.91974	7.84935	8.16401	7.8857	7.94414
18455458	1.8513	1.96755	1.90552	1.79563	1.67791	1.55696	1.74143	1.54986	1.75515	1.52316	1.57769	1.32144	1.52303	1.57023	1.49145
18455467	2.03721	2.13723	2.05718	2.00312	2.06684	2.2319	1.99079	1.79854	2.55271	2.46134	1.86286	2.02827	2.22583	2.1329	1.94986
18455478	2.593	2.94457	2.50819	2.42742	2.478	2.96174	2.52767	2.77323	2.16228	2.82666	2.00992	2.69331	1.53265	1.87349	2.478
18455485	1.58631	1.99953	1.7022	1.45563	2.14549	1.6653	1.83104	1.77588	1.83104	2.23996	1.83104	1.85669	2.32837	1.65218	2.00477
18455487	2.58866	3.21283	2.16011	2.994	2.64998	2.74425	3.56376	2.74425	2.85242	2.52399	2.57721	3.58092	2.9428	2.80141	2.83584
18455489	3.99657	3.67759	4.04716	4.01452	4.01452	3.74623	4.49713	4.58711	4.00263	3.88959	4.01452	3.53584	4.20823	4.01452	4.01452
18455491	4.98389	4.72751	5.49592	5.25766	4.62801	5.41434	5.22056	5.10466	4.04377	4.03651	3.78151	4.35249	4.00182	4.54774	4.73675
18455500	2.90869	3.24138	2.78982	3.05869	2.83245	2.99244	3.63493	2.62737	2.45841	2.37908	2.39806	2.74916	2.5205	2.36093	2.3091
18455505	1.78756	1.8871	1.73434	1.85672	1.75469	2.20398	1.93943	2.231	2.4923	1.8109	2.00183	2.14025	2.04554	2.35815	2.3297
18455510	3.04957	3.31314	3.0984	3.0674	3.03897	2.7861	3.12816	2.84075	3.12198	3.07704	2.87851	3.23938	2.83187	2.94562	2.82178
18455521	2.47499	2.54212	2.59104	2.61383	2.63122	3.02925	2.57257	3.0164	3.00436	2.94471	2.89121	3.1483	2.70306	2.62883	2.27795
18455529	2.0216	1.74852	1.86773	1.99025	2.14443	2.24062	1.8923	1.88836	2.36702	2.0216	2.0216	1.57979	1.99457	2.1359	2.11691
18455532	7.8726	7.93656	7.89285	8.02954	8.07076	7.8966	7.98552	8.08131	9.0318	8.82762	8.90154	8.74433	9.01123	8.8649	8.95425
18455543	8.93726	8.82258	8.82359	9.07385	8.93468	8.85139	8.92254	9.10136	10.1146	10.2246	10.1903	10.0802	10.0519	10.2432	10.2206
18455547	4.71682	4.40636	4.799	4.52469	3.85303	4.12995	4.59168	4.39998	4.39609	4.14156	4.20296	4.29139	4.24646	4.238	4.4275
18455560	1.31345	1.72645	1.52459	2.10949	1.36094	1.49846	1.36947	1.4191	1.49846	1.36642	1.31345	1.61857	2.26782	1.49846	3.01275
18455562	1.64073	1.81538	1.70798	1.95414	1.62332	1.58765	1.40262	1.5981	2.21165	1.91644	1.79055	1.92485	2.14063	1.96588	1.77123
18455566	4.87685	5.05944	4.96289	5.20306	5.11642	5.03511	4.69927	5.51181	4.31966	4.10542	4.27556	4.32819	4.05006	4.24989	4.55559
18455574	7.68867	7.19624	7.2809	7.23723	7.36533	7.19624	7.31596	7.28491	7.23843	7.18286	7.12759	7.17649	7.02585	6.90257	6.84663
18455587	10.6854	10.3442	10.3593	10.5782	10.5215	10.3045	10.4112	10.4386	10.2491	10.2378	10.1967	10.2731	10.0674	10.5978	10.4257
18455593	4.94184	5.04936	5.13495	4.93308	5.26925	4.77327	4.75427	5.1072	5.51558	5.42921	5.44285	5.32987	6.04766	5.07544	5.60794
18455599	8.59152	8.54735	8.56338	8.62549	8.47321	8.664	8.5599	8.5522	9.11353	8.93976	8.96283	8.9977	9.11454	8.98294	9.08222
18455612	2.70726	2.3235	2.40862	2.40862	2.20259	2.40862	2.52486	2.19899	2.40862	2.13044	3.1919	2.76132	1.92868	3.0811	2.40862
18455616	2.2455	2.16165	2.13853	2.20591	2.23252	2.14786	1.96392	2.23535	2.48229	2.46241	2.48129	2.38137	2.2134	2.16233	2.31717
18455619	1.82717	2.44231	2.41289	2.20029	2.80763	2.52893	2.52074	2.32979	2.29503	2.48976	2.08426	2.26219	2.36328	2.35867	2.48344
18455622	1.64399	1.76856	1.45751	2.87841	1.67971	2.61022	2.25402	2.26438	1.65303	1.52629	1.36208	1.22306	1.44804	1.59525	1.6447
18455624	1.43059	1.43059	1.64915	1.41147	1.79094	1.47341	1.32729	1.38796	0.996597	1.34324	1.32359	1.47341	1.64851	1.64851	1.32359
18455626	1.81494	1.82823	1.70798	1.64604	1.86399	1.73012	1.3568	1.93849	1.8077	1.58961	1.14011	1.70798	1.70798	1.9523	2.05633
18455628	1.85033	1.62956	2.00952	1.69753	1.79257	1.87992	1.64922	1.8	2.35396	1.79257	1.87992	1.92587	2.43657	2.18575	2.01703
18455630	1.81494	1.71773	1.65448	1.53555	1.91843	1.58021	1.95443	1.48352	1.49355	1.78041	1.82457	1.50821	1.71773	1.75447	1.71453
18455634	1.52232	1.67358	1.68196	1.45563	1.98148	1.79878	1.83444	1.52232	1.67358	1.85576	1.69584	1.67358	1.64752	1.80413	1.37249
18455641	6.28477	6.26889	6.90703	7.00223	7.06116	6.5191	6.30685	6.99622	5.18311	3.22622	5.64339	5.57477	4.09144	5.40242	5.82198
18455644	5.02863	4.28917	4.88007	4.64074	4.84191	5.30101	4.863	5.36968	5.24881	4.58614	4.99894	4.92722	4.68272	4.46049	5.53453
18455649	2.64958	3.00904	2.47272	2.74073	2.83645	1.96637	2.48433	2.48939	2.8721	2.57649	2.40353	3.04368	2.94274	2.71102	2.57399
18455653	5.43764	6.23491	5.60153	5.60812	5.24494	6.16629	5.69685	5.60194	5.35555	5.59241	5.77365	5.51821	5.25449	5.68155	5.74224
18455662	1.94605	1.88718	1.56696	1.89491	1.79	1.89491	1.89491	1.87696	1.89491	2.2156	2.01201	1.67467	2.40513	1.95006	1.89491
18455664	5.89453	5.74813	6.56923	5.7799	5.76991	6.01054	6.00539	6.34758	6.98214	6.67202	6.4547	6.80405	7.072	6.26387	6.45237
18455669	2.02047	1.77447	2.68173	1.9222	2.04131	2.07645	1.88234	1.95993	2.19732	1.92668	2.37768	1.91193	2.04131	2.19985	1.89149
18455684	3.04615	2.37759	2.51272	2.6815	2.43751	2.4893	2.01506	2.42375	2.24697	2.15629	2.00419	2.6201	2.36446	2.50236	1.95158
18455690	1.32186	1.43319	1.43319	1.56749	1.83239	1.3416	1.43319	1.53291	1.4091	1.43319	1.43319	1.26522	1.41993	1.40705	1.52052
18455692	2.36337	2.40395	2.44515	2.44515	2.19916	2.38211	2.53306	2.56245	2.69773	2.56067	2.47118	2.39781	2.35913	2.35127	2.387
18455696	2.08424	2.55981	2.3588	2.40351	2.56178	2.37803	2.24307	1.91594	2.82741	3.10699	2.74369	2.84317	3.2792	2.86993	3.29804
18455701	5.84134	6.10046	5.66611	5.73289	5.17204	5.66904	5.82116	5.58008	5.53115	5.41794	5.82563	5.73289	5.45366	6.27822	6.13599
18455713	1.68566	1.87635	1.77664	1.69968	1.98631	1.95822	1.87635	1.87635	1.84192	2.25737	2.07857	1.87635	1.87635	2.48823	1.79998
18455715	7.69923	7.89712	7.58411	7.84244	7.68165	7.72274	7.86233	7.94311	8.60786	8.57109	8.55166	8.45209	8.68225	8.48554	8.52691
18455732	1.42331	2.17534	1.57083	1.31715	2.05239	1.56781	1.65319	1.39363	1.51567	1.57083	1.57083	1.63278	1.57083	1.8042	1.57949
18455734	8.12765	8.23841	7.84022	8.31347	8.08443	8.41092	8.26747	8.23711	9.60508	9.70591	9.79613	9.62987	9.69602	9.71049	9.75713
18455741	9.74156	9.52946	9.48713	9.6182	9.62328	9.74156	9.74156	9.49212	9.99493	10.0463	10.0155	10.0888	9.99686	9.5248	9.77315
18455748	1.93817	1.80341	2.20827	2.59753	1.94889	2.47061	2.34928	2.449	2.47208	2.23061	1.93355	2.45303	2.81693	2.64768	2.35781
18455750	4.33603	4.33251	4.21796	3.92149	4.68405	4.49245	4.27739	4.62054	4.6201	4.43656	4.35113	4.17269	4.48132	4.67736	4.39782
18455752	8.87399	8.96833	8.97832	8.90089	8.93395	8.767	8.95296	8.99514	9.16655	9.27651	9.29278	9.16135	9.3954	9.03295	9.06503
18455757	12.0972	12.1539	12.1042	12.1013	12.081	12.2023	12.0531	12.1997	12.0452	11.8873	12.0209	11.8994	12.0025	12.0206	11.9688
18455761	5.7612	5.42367	6.12918	5.87698	5.90179	5.41386	5.67661	6.26018	6.45283	6.58484	6.29505	6.52857	6.8632	6.34105	6.55649
18455768	7.85559	8.14052	8.00395	8.1009	7.46979	8.2036	8.0012	8.34384	9.05506	8.95084	8.96227	8.8051	9.1614	8.90095	9.11059
18455782	6.87321	6.78589	7.32439	6.78589	7.07613	6.2158	6.92558	7.12641	6.7761	6.74557	6.61426	6.58046	6.78589	6.78589	6.55047
18455787	6.52517	6.46173	6.60218	6.72027	6.27862	6.38569	6.08448	6.73198	7.39699	7.31376	7.14521	7.03159	7.29224	6.84568	6.87087
18455797	7.52956	7.53878	7.54462	7.5008	7.23795	7.56475	7.41267	7.69861	8.02279	7.83007	7.85826	7.91145	8.35861	8.00877	8.11182
18455805	7.44328	7.51317	7.10212	7.21306	7.10424	7.46056	7.35312	7.59067	7.86307	7.82104	7.71468	7.71122	8.10644	7.77611	7.74255
18455815	6.15267	5.70818	6.69399	6.23822	6.27511	5.80929	6.22301	6.45964	6.87542	6.74681	6.53147	6.47702	7.15946	6.59429	6.89646
18455822	2.09786	2.47702	1.718	2.42902	2.48717	2.58373	1.80234	2.1064	2.27123	2.27123	2.21959	2.17213	1.44956	2.27745	2.44147
18455827	3.43081	3.86608	4.03378	4.10973	3.73153	3.79636	4.21809	4.05078	3.60176	3.41524	4.2238	3.94571	3.87234	3.95657	3.99402
18455831	2.17131	1.29556	2.23846	1.67459	1.58671	1.00868	1.80104	1.5781	1.93237	1.10978	1.69283	0.977064	2.00286	1.45393	2.73302
18455833	2.20669	2.08469	2.10331	2.18436	2.35718	2.20014	2.0559	2.2169	2.2202	2.52761	2.31386	2.08683	1.86591	2.25718	2.35844
18455840	1.89133	2.21686	1.82872	2.21686	1.96669	3.04236	1.99955	2.60851	2.21686	2.32779	2.40616	2.40393	1.98938	2.10246	2.29308
18455850	2.1732	2.46541	2.31597	2.4082	2.53386	2.52076	2.3028	2.1562	2.37586	2.53386	2.2118	2.20525	2.07731	2.3738	2.31597
18455857	2.35944	2.02997	1.80176	1.97873	1.98529	2.18841	2.35414	2.89071	2.03858	2.14737	2.03858	1.91008	1.90793	1.55876	2.32958
18455861	3.85177	3.80909	2.92272	2.72336	3.63272	3.65486	3.11111	3.41502	3.85489	3.29086	3.39139	3.77419	4.01832	3.09868	4.06051
18455867	1.81494	1.82522	2.14402	2.14402	1.74902	2.19732	1.83478	1.73734	2.75205	2.50843	2.42194	2.65009	3.13476	2.55389	2.9034
18455874	5.97545	5.98057	5.75788	5.86625	5.60241	5.62186	5.81491	5.91339	6.26895	6.44817	6.24368	6.17813	6.56763	6.19938	6.54201
18455887	7.9994	7.91851	8.17364	7.85436	7.88505	7.93723	7.77556	8.26888	8.56127	8.40565	8.4419	8.33845	8.66112	8.41799	8.43868
18455894	5.01275	4.76621	4.69561	5.48173	5.2155	5.11933	5.10424	4.90408	4.51955	4.32898	4.7033	3.96982	4.38867	3.95936	4.7033
18455896	1.51695	1.49763	1.51695	1.43268	1.51695	1.62248	1.65566	1.51695	1.51695	1.59864	1.51695	1.35714	1.53398	1.51695	1.4706
18455898	1.8692	1.91012	1.77683	2.29292	2.67962	2.29518	2.48077	1.75168	1.8594	2.21187	1.43319	1.99692	1.8594	1.87681	1.86934
18455900	2.00455	2.04715	1.86353	2.17899	2.13044	2.20155	1.89759	1.98222	2.00455	2.00455	2.0886	2.00455	2.00455	2.00455	2.00455
18455902	6.77569	6.72323	7.00638	6.63704	6.67063	6.81202	6.65347	7.05883	7.41542	7.19872	7.13393	7.02171	7.75896	7.11392	7.21157
18455909	7.82309	7.87017	7.70145	7.97228	7.94795	8.07284	7.75695	7.64837	8.70601	8.60131	8.80008	8.68486	8.63137	8.76182	8.76619
18455915	4.18646	4.48445	4.61855	4.88963	4.20717	4.53844	4.46622	4.87664	3.43314	3.55876	3.55885	2.97957	2.30533	4.12875	4.12499
18455921	3.36164	3.57618	3.86687	3.92197	3.70414	3.5542	3.89905	3.80494	2.85454	2.81417	2.93884	3.09673	2.90733	3.47597	3.29628
18455931	3.31364	3.09593	2.81576	3.10481	3.19394	3.28658	2.93259	3.56358	7.15931	7.51341	7.5549	6.78049	7.17102	7.62865	7.2592
18455937	3.27491	3.28218	3.80699	3.62302	3.34419	3.42652	3.3876	3.74889	4.23097	4.44393	4.1684	4.16585	4.79656	3.97273	4.00953
18455946	8.9816	9.02769	8.76276	9.06182	8.7345	9.18552	8.90788	9.03016	9.4069	9.432	9.49047	9.52162	9.29281	9.309	9.46322
18455959	3.74685	3.96185	4.30041	4.27435	3.82407	3.73162	3.80426	4.09631	4.24317	4.63353	4.29051	4.33881	4.64242	4.38876	4.51172
18455963	1.65355	1.67355	1.72438	1.518	1.49733	2.1763	1.67355	1.68566	1.5741	1.69382	1.67355	1.99947	1.68851	1.66383	1.59119
18455965	6.12321	6.1373	6.01283	6.1962	6.54858	6.34576	6.26201	6.2431	5.18505	5.33239	5.3536	5.22622	5.27887	5.7402	5.68779
18455970	2.885	2.94818	2.35034	2.42686	3.49559	2.6809	3.53408	3.37101	2.10194	1.85669	2.9467	2.7677	2.23156	3.0118	3.18497
18455979	1.33615	1.64694	1.44841	1.64265	1.32916	1.20765	1.22575	1.6418	1.92042	1.29015	1.39286	1.2303	1.70551	1.39476	1.49344
18455981	4.80789	4.53116	5.12661	4.60326	4.61622	4.84179	4.33443	5.63716	3.74616	3.48452	3.88902	3.8687	3.76695	4.03548	3.63444
18455986	1.53598	1.65943	1.48977	1.6986	1.54404	1.56638	1.74355	1.46353	1.7382	2.05409	1.62119	1.40093	1.29704	1.46105	1.56638
18455988	1.11292	1.4114	1.46377	1.71122	1.72575	1.56982	1.36557	1.41162	1.63146	1.59985	1.38061	1.50106	1.5508	1.40074	1.40238
18455990	3.26132	3.39557	2.93918	2.93261	2.83904	3.52001	3.21262	3.23885	2.15392	2.94156	2.5677	2.67426	2.57282	3.00946	2.90036
18455995	3.14401	2.50172	3.08802	2.84316	3.08802	2.61119	2.98847	3.01473	3.27933	3.44271	3.3877	2.90043	3.15229	2.83204	3.30464
18456007	7.49001	7.39831	7.50163	7.59503	7.65981	7.22387	7.51323	7.56443	8.04732	7.94023	8.03239	7.70473	7.91646	8.16291	7.9448
18456012	11.3575	11.322	11.2781	11.2382	11.3088	11.2961	11.2985	11.2647	11.2985	11.3994	11.3934	11.3953	11.305	11.1634	11.2707
18456018	7.35715	7.45514	7.41105	7.25468	6.8371	7.1319	7.323	7.51765	7.00374	7.07163	6.98729	6.94671	7.18825	6.98276	7.08249
18456044	10.232	9.89575	10.2315	10.4237	10.3077	10.1982	10.1303	10.575	11.1712	11.3298	11.2513	11.2471	11.3605	10.8168	11.0901
18456050	4.2848	4.37205	4.48378	4.32121	4.36674	3.77764	4.45592	4.45592	4.5849	5.05681	4.38519	4.66952	4.73732	4.45592	4.82125
18456061	3.19419	3.66875	3.315	3.82623	3.1336	3.86732	3.77167	3.50406	2.83405	2.53359	3.07416	2.86404	2.73712	3.12907	3.24788
18456069	6.53418	6.58502	6.73762	6.73053	6.67335	6.75618	6.3603	6.96499	4.76196	5.40446	5.53738	5.49027	4.79833	5.80571	5.88458
18456074	7.04931	6.94732	7.14517	6.90983	6.96614	6.93881	6.92556	7.14884	5.91835	5.63426	5.90201	5.85639	5.43116	5.9483	5.95522
18456079	8.22546	8.50784	8.10321	8.65945	8.02387	8.60317	8.49906	8.51353	6.54712	6.62105	6.91163	6.73603	6.39059	7.74438	7.59195
18456084	1.66511	1.22514	1.51985	1.84908	1.66577	1.80033	1.75742	1.40599	1.45714	1.68525	1.81596	1.58135	1.3726	1.30555	1.45516
18456086	4.13182	3.8885	5.07073	4.10937	4.33463	4.04718	3.68735	4.55607	4.49454	3.705	4.18792	4.15859	4.70115	4.49454	4.16261
18456088	6.19017	6.26875	5.77329	6.06557	6.08334	5.72896	5.75165	5.88328	4.95348	4.97487	5.14981	4.5777	5.77116	4.6567	4.65079
18456095	4.56227	4.24673	4.45534	3.95921	4.51575	4.79796	4.42307	4.86868	4.62287	4.76425	4.51575	4.41388	4.83822	4.66323	4.46081
18456099	6.05609	6.08014	5.81965	5.91732	5.98828	5.72276	6.0677	5.49291	6.3017	6.39939	6.219	6.24965	6.32945	5.72432	6.06436
18456111	6.46763	6.48376	5.70202	6.33534	6.47682	6.15259	6.39724	5.04704	4.96295	5.1892	5.45065	5.46422	4.78915	5.03843	5.33708
18456123	6.47577	6.46674	6.81787	6.3143	6.63233	6.50458	6.69467	6.70102	4.98301	4.57683	4.89282	4.94999	4.92459	5.71402	6.01714
18456132	7.88136	7.78707	7.87666	7.94273	8.24028	8.05393	7.91999	8.04006	6.43044	6.54528	6.37067	6.48856	6.08684	6.99691	7.24006
18456151	4.07562	4.30281	3.53267	3.47214	3.81971	3.6274	3.54405	2.88153	2.7618	4.71017	3.28466	2.844	3.37354	3.77084	3.19168
18456153	5.21707	5.12351	5.37062	5.03889	5.29032	5.03606	5.19591	5.17592	4.70366	4.66969	5.04958	4.94594	5.00588	5.0619	4.5918
18456160	6.64048	6.81778	6.42191	6.49175	6.42416	6.77713	6.68866	6.51772	5.92639	6.06225	6.23859	6.07194	5.71108	6.31239	6.31073
18456167	2.89768	2.45533	2.98629	2.44349	2.37825	2.78332	2.35043	3.43646	1.76278	2.26105	2.30015	2.40567	1.89351	2.00016	2.24302
18456178	1.5929	2.13991	1.787	2.87136	2.19815	2.04834	1.86383	2.05407	2.34497	2.18207	1.94381	2.45744	1.08242	1.57408	1.58278
18456180	4.92364	5.362	5.0515	4.75568	4.58791	5.2923	4.7946	4.77843	4.14038	3.88924	4.02877	4.06228	4.13966	4.06772	4.5219
18456202	4.08462	3.92535	3.99039	3.91254	4.46765	4.01481	3.69123	4.32671	4.85733	3.57217	3.94155	4.16243	3.78982	3.94146	4.15962
18456204	1.72827	1.87281	1.49042	1.21692	1.61646	1.45766	1.64713	1.13959	2.39466	1.72518	2.40278	1.67701	1.67355	1.8032	1.33535
18456206	3.25597	3.35203	2.91175	2.52468	3.26415	2.71909	2.44307	3.35203	3.78641	3.61552	3.48888	3.4589	4.04242	3.86785	3.49858
18456213	2.40097	2.70801	2.4467	2.36863	2.22681	2.40801	2.4467	3.13366	2.60166	2.74437	2.4467	2.4467	2.60331	2.35763	1.63882
18456216	3.0845	3.03435	2.94061	2.53339	2.9524	2.6403	3.07985	2.80921	4.00051	5.09227	4.29334	4.16901	5.06458	3.32471	3.51773
18456219	1.80799	2.13044	1.6641	1.77557	2.11202	2.26184	1.98682	1.98682	2.22422	2.70107	2.84883	2.14029	2.19891	2.41785	2.11202
18456223	2.4237	2.73534	1.62556	2.17177	2.478	2.52466	2.05911	2.39254	3.03811	2.54653	2.97803	2.66045	2.91459	2.67957	2.24466
18456229	5.48209	5.62561	5.33451	5.28646	5.21215	5.48674	5.55943	4.77498	5.3772	5.41071	5.24771	5.55263	5.20383	5.00974	4.95743
18456240	5.56933	5.67661	5.57629	5.7794	5.49866	5.8229	5.83378	5.42252	5.02147	5.29797	5.03223	5.13675	4.6523	5.45497	5.19903
18456260	2.69459	2.72179	2.33155	2.81787	2.93178	2.31281	2.4623	2.33133	2.76645	2.91575	2.84672	2.7392	3.28539	2.60561	3.02219
18456264	7.3609	7.32653	7.47072	7.57835	7.52303	7.26101	7.45988	7.24727	7.99979	8.0049	7.79623	7.87546	8.2341	7.77453	7.86084
18456270	2.222	2.009	2.35955	2.09667	2.4664	2.14662	2.27157	2.05724	2.17112	2.14564	2.44365	1.96144	2.24641	2.16501	2.01836
18456278	2.01694	2.93	2.53876	2.58523	2.96133	2.21744	2.20691	3.01953	1.97394	2.01208	2.24696	2.09095	2.07154	2.24696	2.17007
18456287	1.81494	1.6844	1.72328	1.62914	1.6844	1.66591	1.67624	1.92688	1.6844	1.73307	1.57624	1.60919	1.64921	1.58083	1.80023
18456294	9.91924	10.1763	9.81042	10.0763	10.1604	10.279	9.94733	9.85074	9.90731	9.9417	10.1215	9.80897	10.0529	10.1596	10.0337
18456298	4.7363	4.93273	4.93273	4.93273	4.93273	4.7931	5.03709	5.05748	4.93273	4.82372	5.06074	5.06666	4.89093	5.03032	4.93273
18456309	6.1828	6.14505	6.60979	6.49986	6.43432	6.49113	6.33341	6.37389	6.96058	7.06081	7.04938	6.92031	7.14344	6.81529	6.96828
18456320	6.62165	6.72839	7.02885	7.01775	6.55293	6.72563	6.85762	6.82204	7.26189	7.09183	7.12731	7.17941	7.43242	7.18456	7.48054
18456337	2.00277	2.51345	2.58687	1.99761	2.18841	2.18841	2.08528	2.47728	2.57276	2.44041	2.18841	2.26073	2.19373	1.73994	1.83907
18456339	1.26226	1.72168	1.3838	1.6025	1.6295	1.34593	1.32189	1.2025	1.34013	1.3575	1.57782	1.52393	1.30838	1.62868	1.84588
18456341	2.12666	3.22616	2.44073	2.55687	2.62447	2.35904	2.3944	2.44145	2.47505	2.77569	2.44073	2.3992	2.4523	2.15648	2.91257
18456343	2.54428	2.43886	2.63164	2.64278	2.84401	3.03931	2.59787	2.89642	2.64458	2.79764	2.59707	2.66764	2.95368	2.6228	2.63685
18456345	1.74132	2.09339	1.55893	1.98896	1.92461	1.74132	1.60067	1.57045	1.74132	1.90049	1.75147	1.74132	1.72921	1.73171	1.84549
18456347	2.86336	2.47915	3.12866	2.59473	3.00027	3.47765	3.0176	3.40559	2.88278	2.76148	3.65411	2.98258	2.92169	2.53046	3.19775
18456349	2.09702	2.30041	2.18973	2.15722	2.27667	2.61284	2.185	1.95123	1.69922	2.15722	1.89858	1.95614	2.14568	2.47256	2.39008
18456351	2.39224	2.80522	3.04348	2.98866	3.06273	3.14234	3.43239	2.89132	2.95134	3.11141	2.80472	2.93723	3.06646	2.94064	2.90343
18456353	7.74038	7.92639	7.39279	7.91259	7.49634	8.01655	7.72685	7.60667	8.21184	8.36737	8.41627	8.34708	8.27878	8.65985	8.62021
18456362	6.81928	6.57513	7.11195	6.67094	6.73683	6.54379	6.59468	6.87416	7.46839	7.28759	7.1534	7.13001	7.97234	7.36835	7.23989
18456369	3.98555	4.06766	4.53967	4.61922	4.61948	4.21153	4.26988	4.62739	3.13346	3.23964	3.05699	2.98416	3.81297	3.97568	3.7545
18456375	3.03276	3.34749	3.28483	2.89601	2.85307	3.24422	3.64007	2.85307	2.60166	2.71983	2.7652	2.39148	2.73563	2.66446	2.57261
18456387	7.82101	8.19127	7.61921	7.86035	8.07608	8.2441	7.90364	7.57781	6.81821	7.33704	7.42462	7.30555	6.42649	7.69322	7.22159
18456395	1.86187	2.09367	1.84388	2.36863	2.46003	2.20284	2.2073	2.31781	2.14817	2.06565	1.82709	2.6009	2.34919	2.0512	2.26405
18456397	2.14944	2.31792	1.86827	1.87733	2.08203	2.25013	2.69292	1.72045	1.82113	2.05475	1.72075	2.18176	1.58301	2.33273	2.39909
18456399	2.94374	2.30095	3.74566	2.7976	2.95129	3.78653	3.35194	4.11256	3.27578	2.86221	4.12046	4.10633	4.08216	3.14166	3.82174
18456402	5.11697	5.07951	5.55334	5.21147	5.5615	5.37283	5.39334	5.92307	4.23457	3.88292	4.30885	3.77689	3.92991	5.06233	4.90811
18456410	2.14865	1.67279	2.13741	1.48244	2.15498	1.85144	1.59501	1.7791	1.96655	1.99527	1.63622	1.79504	1.64157	1.51434	1.66475
18456412	9.79954	9.90239	9.42619	9.77809	9.83428	9.86017	9.74437	9.35927	9.52373	9.62615	9.59625	9.58709	9.30715	9.61839	9.59316
18456422	8.00141	7.16302	8.40822	7.83603	7.55807	7.40103	7.62796	8.50375	8.29389	7.89409	8.10559	8.13318	8.69243	7.9398	7.96919
18456427	10.9803	10.8131	10.7293	10.866	10.8779	10.8594	10.8256	10.8347	10.8594	10.9408	10.8811	10.8904	10.653	11.0403	10.8142
18456432	7.97964	7.98267	7.89007	8.1474	8.34796	8.08701	8.07524	7.98427	8.64895	8.63388	8.78574	8.63876	8.69703	8.38521	8.60738
18456441	5.57348	5.89897	5.53713	5.79672	5.5972	5.57397	5.86507	4.34764	5.70321	5.50364	4.63893	5.48014	5.33602	5.41624	6.0975
18456444	6.03574	6.36166	6.46618	6.4044	5.98926	6.37103	6.11713	6.54392	6.59843	6.81207	6.7441	6.66733	6.94851	6.86619	6.88547
18456449	12.0906	12.1812	12.0702	12.1012	12.0517	12.133	12.0635	12.1824	12.074	12.0606	12.0918	12.0789	11.9965	12.1154	12.0789
18456450	12.458	12.7269	12.4005	12.632	12.4691	12.5471	12.4705	12.3162	12.3101	12.4999	12.5175	12.4845	12.3585	12.5507	12.4898
18456451	13.4009	13.5627	13.3283	13.4303	13.3651	13.6118	13.4646	13.3985	13.4031	13.4171	13.4212	13.3786	13.3587	13.409	13.408
18456452	12.7669	12.8934	12.5933	12.7966	12.7102	12.928	12.7221	12.7715	12.6847	12.7272	12.754	12.6586	12.5119	12.796	12.8429
18456453	11.0379	10.9166	10.9339	10.893	10.9948	10.7729	10.9812	11.1509	10.8813	10.8417	10.7712	10.7713	10.8676	10.6371	10.7717
18456454	9.75212	8.95517	9.64015	9.24612	9.50452	8.72813	9.30491	9.90736	9.41619	9.30943	9.33931	9.79422	9.146	9.46736	9.01604
18456455	4.99954	3.59821	5.16752	4.66244	3.10172	4.26076	4.98351	5.80596	5.09809	4.44745	4.64726	5.46856	4.9389	4.76858	5.59051
18456456	2.74916	2.55651	2.88333	2.35586	2.85762	3.11863	2.92601	2.74509	2.90802	2.85762	3.13184	2.85762	3.05499	2.63998	2.62754
18456460	2.95081	2.97447	2.87053	3.3812	3.02898	3.13131	2.97727	3.14489	3.56748	2.81622	3.02898	3.02898	3.02898	3.02898	3.43283
18456462	1.71134	2.26114	2.03399	1.94988	2.04658	1.84623	1.81764	1.74046	1.6037	1.39019	2.00205	1.58637	2.10069	1.83876	2.07648
18456484	2.07232	1.92583	2.1743	1.82881	2.22777	2.59685	2.30038	2.32927	1.93825	2.10726	2.4245	2.51223	2.78822	1.88897	2.41385
18456490	10.4854	10.5085	10.4605	10.6833	10.5735	10.7388	10.4958	10.6809	11.477	11.4966	11.6388	11.3774	11.4336	11.3747	11.6566
18456500	6.38996	6.18618	6.59654	6.61765	6.68483	6.21298	6.40122	6.63709	4.83056	4.76433	4.90167	5.05422	4.94281	5.94637	5.95646
18456508	2.76868	2.90647	2.76539	2.85656	2.87145	2.89162	2.65076	3.30864	2.75715	2.87145	2.99426	3.00038	3.02778	2.90125	2.63656
18456514	6.29337	6.01467	6.31121	6.24215	6.11763	6.1307	6.19756	6.68948	5.24659	5.89638	5.30508	5.23668	5.42984	6.12653	6.00283
18456519	1.90552	2.87196	2.4169	2.79222	2.87986	2.35251	2.61843	2.40062	2.53386	2.53386	2.53386	2.18681	2.87402	2.53386	2.41956
18456520	3.33543	2.93201	2.47694	3.11651	3.24067	2.18841	2.80655	3.28131	2.7618	2.57707	3.30841	2.24686	2.7618	2.7618	2.29064
18456524	7.34554	7.57096	7.73006	7.30541	7.12804	7.57096	7.41208	7.63607	7.57096	7.62565	7.82026	7.61125	7.30665	8.19282	7.84735
18456529	1.69928	1.29582	1.69844	1.8816	1.91067	0.992144	1.67767	1.1403	1.59406	1.65276	1.55642	1.74056	1.32854	1.51941	1.48836
18456531	4.00695	3.53959	5.27458	3.9062	3.48458	3.37297	3.48458	4.5383	3.14557	2.84798	2.8517	2.56802	2.87847	3.50456	3.22249
18456541	6.58824	6.64764	6.97173	6.6804	6.17039	6.51853	6.62302	6.95925	7.14293	6.99094	6.71933	6.84062	7.32685	6.58858	6.99826
18456548	8.21504	8.22245	8.48629	8.17031	8.04411	8.0387	8.41678	8.50758	8.5746	8.47085	8.48012	8.51593	8.80972	8.39879	8.64737
18456564	7.03527	7.19658	7.01416	7.03923	6.68438	6.94097	6.9654	7.08597	5.16077	5.50288	5.54596	5.50882	4.94009	5.9859	6.07156
18456570	7.84367	8.15446	8.16179	7.98341	8.15446	8.04847	7.71848	8.02613	8.29449	8.23789	8.32574	8.28299	8.51455	8.21664	8.16965
18456581	2.82443	2.80072	3.21279	3.15376	2.51488	2.89448	2.7548	2.70393	2.84496	2.54971	2.4415	2.82106	3.12418	2.82444	2.99967
18456589	2.56481	2.71233	2.45664	2.8544	3.29248	2.87125	2.57882	3.20647	2.74195	2.75197	2.74195	2.74195	2.80112	2.46737	2.64771
18456591	7.25032	6.85418	7.38097	7.35949	7.60755	7.33468	7.09813	7.67204	7.48845	7.37486	7.23313	7.47158	7.50393	7.43272	7.78645
18456603	1.70798	1.69303	1.70798	1.60918	1.77447	1.77568	1.70798	1.81526	1.77048	1.30966	1.38018	1.92406	1.81494	1.69826	1.76645
18456605	2.6036	2.65001	2.20884	2.65828	2.71813	2.90314	2.62927	3.37338	3.57705	2.90314	3.23751	3.43432	3.12106	2.90314	3.1508
18456607	4.60474	4.60245	5.24139	4.77257	4.91544	4.7829	4.7871	4.96472	5.06104	5.50693	5.21567	5.28771	5.41092	5.05717	5.54068
18456615	8.20212	8.63382	7.84595	8.22002	7.84708	8.33351	8.2451	8.13407	8.35911	8.38892	8.47385	8.26602	8.25149	8.81017	8.81439
18456630	7.26873	6.62864	7.82154	6.96127	6.62919	6.57971	7.04246	7.69543	6.49752	6.18787	5.77561	6.1028	6.76351	6.27132	6.19275
18456645	8.17847	8.16111	8.02021	8.24015	7.97009	8.20198	8.13175	8.23838	8.77399	8.65877	8.80066	8.74199	8.73085	8.60626	8.81881
18456663	2.24189	1.87463	2.42806	2.14818	2.18543	1.61551	1.97589	2.38462	2.92107	2.30802	2.33854	2.16425	2.45756	2.32213	2.39086
18456672	8.01592	7.68046	7.64875	7.87421	7.85663	7.9144	7.89843	7.76475	7.88841	7.89843	7.98456	8.07839	7.89843	8.05116	8.05019
18456682	5.13359	4.94182	5.39201	4.79089	5.00669	4.6776	5.29141	5.19947	5.3747	5.37664	5.37374	5.21764	5.63413	5.58595	5.69469
18456689	9.82772	9.69207	9.84706	9.94511	9.82547	9.81725	9.92791	10.0385	10.3582	10.3237	10.3126	10.3515	10.534	10.1068	10.2837
18456697	5.28142	5.35363	5.1884	4.84677	5.32612	5.92327	5.4216	5.53917	5.47548	5.26715	5.42017	5.11039	5.33885	4.74242	5.27217
18456699	3.89414	3.8108	3.67972	3.88133	3.72297	4.09476	4.03514	4.08707	3.63467	3.53416	3.87958	4.1619	3.86829	3.73345	3.45449
18456706	6.48082	6.49077	7.221	6.35425	5.97604	6.24164	6.65708	6.5717	5.69286	5.32665	5.73862	5.47575	5.41111	5.36968	5.28399
18456725	5.47328	5.58243	5.6074	5.4942	5.63392	5.1914	5.20783	5.90901	3.89653	4.27566	4.35679	3.73019	4.04725	4.99318	4.82665
18456731	4.2249	4.19441	4.58793	4.34985	4.20677	3.90778	4.42759	4.04773	4.20545	4.4937	4.1463	4.28746	4.56046	3.5278	4.14815
18456749	5.8682	6.16166	5.79979	5.80368	6.53249	6.30122	6.15953	5.98716	4.92209	4.75684	4.70825	4.60606	4.61284	5.3003	5.52121
18456760	7.65122	7.1559	8.11467	7.58376	7.07751	7.34004	7.55958	8.18621	7.85403	7.52427	6.81512	7.52427	7.68839	7.58542	7.40099
18456764	6.08977	6.36887	6.02413	6.20629	6.30874	6.22109	6.32526	6.02512	5.97341	5.85958	5.77447	6.02205	6.02512	6.00853	5.83538
18456817	6.28105	5.96394	6.18623	6.35056	6.19478	6.36484	6.07752	6.39478	5.14864	4.95464	5.02405	4.95407	4.93035	5.68971	5.48508
18456827	5.45198	5.41493	5.54032	5.48463	4.85954	5.30639	5.41945	5.79292	6.58003	6.11138	6.34077	6.32542	6.44498	6.32199	6.49046
18456843	6.40426	6.62657	6.60717	6.37682	6.36511	6.28676	6.81203	6.88211	7.42939	7.51106	7.34507	7.32102	7.66367	7.20458	7.24005
18456854	7.99224	7.91843	8.11744	7.97848	8.16461	7.87315	8.02947	8.16341	8.34853	8.43246	8.45185	8.32109	8.55171	8.1425	8.38088
18456875	2.42183	3.23635	2.77714	3.10795	2.93052	3.33579	2.84653	2.69573	4.19817	3.74875	3.6703	3.3888	3.56963	3.61155	3.35242
18456880	4.36334	3.99701	3.26438	3.89031	4.0875	4.0323	3.84134	4.25741	3.9297	3.95947	3.67707	4.01471	3.54552	3.26942	3.78182
18456894	7.30928	7.18467	7.36398	7.5386	7.49778	7.37021	7.57959	7.52321	7.71981	7.632	7.6623	7.59314	7.91831	7.25903	7.66078
18456898	6.57447	6.66183	6.88983	6.89693	6.80346	6.64234	6.83042	6.94673	7.39649	7.48174	7.48875	7.36529	7.55677	7.71525	7.66496
18456907	6.08319	6.2849	5.58419	5.76939	5.73008	6.05051	5.73008	5.73008	5.65621	5.80558	5.59822	5.87507	5.4834	5.4499	5.25214
18456918	2.70914	2.14512	2.8728	2.70442	2.24927	2.51434	2.68657	2.09292	1.75643	1.80349	2.10485	1.82033	1.67326	2.09535	2.15694
18456923	2.41785	2.85962	2.17889	2.14841	2.15813	2.6495	2.66329	2.16365	1.92603	1.82552	2.17889	2.17484	1.99039	2.16464	2.13788
18456927	4.46376	3.9682	4.79729	4.58856	5.1353	3.68584	4.41477	4.47085	2.77565	3.37591	3.34654	3.04052	3.2916	3.7922	3.96421
18456944	2.08387	2.07517	2.18272	2.50882	2.28875	1.95912	2.22771	2.07116	1.82639	2.0288	1.89051	1.80807	1.95782	2.56064	2.12723
18456948	5.83989	5.78545	5.71101	5.46178	5.67328	5.5311	5.71551	5.51225	5.42863	5.3738	5.43179	5.65341	5.67834	4.82185	4.92367
18456963	2.05363	2.02897	1.6789	2.14846	1.79368	2.19016	1.76356	1.71451	2.99606	3.17345	2.83354	2.41779	2.64166	3.03395	3.48322
18456968	3.61469	3.69294	4.23277	3.82088	4.01575	3.72044	3.85663	3.94598	2.69172	2.74607	3.31736	2.56506	2.72536	3.19396	3.3388
18456971	2.52281	1.90827	1.76239	1.97514	1.82446	1.35589	1.78368	1.78262	1.46587	1.89846	1.91266	1.88217	2.07969	1.4875	1.9108
18456973	2.95156	2.93519	2.57411	2.54174	2.42139	3.34667	2.84754	3.19945	7.51811	7.32564	7.43332	7.38226	7.87102	7.00286	7.10854
18456977	5.22202	5.01849	4.95679	5.06981	4.97806	4.78334	5.09932	5.17477	5.86818	5.7121	5.48781	5.93791	5.7752	5.68031	5.96425
18456985	6.50535	6.50755	6.74033	6.59261	6.61082	6.61653	6.58936	6.3687	6.64838	6.67766	6.72732	6.45196	6.72116	6.40798	6.60846
18456997	4.68468	5.1153	4.47845	4.37567	4.51431	4.64195	4.86453	4.28239	4.17677	4.49125	3.96998	3.88891	4.09028	3.90907	3.93237
18457017	2.2523	2.22822	2.29626	2.35997	2.22105	2.31237	2.50606	2.28903	2.22105	2.13044	2.22105	2.19499	2.13268	1.95433	2.22105
18457022	2.11288	2.28757	2.50244	2.16628	2.34811	2.929	2.29833	2.19623	2.18915	2.24215	2.00986	1.89756	2.20867	2.49847	2.26401
18457029	6.94137	6.76362	6.67908	6.96463	6.93356	6.85321	6.90052	6.56406	7.23388	7.34328	7.2506	7.06138	7.28086	6.82401	6.9423
18457037	1.79785	1.43865	1.58982	1.89026	1.87992	1.79218	1.89131	1.62228	2.09705	2.53102	2.66064	1.603	1.82266	2.02718	1.78607
18457043	1.8964	1.55439	1.73421	1.25058	1.85791	2.27741	1.83393	2.00264	2.17188	2.07082	2.01279	1.78155	1.7181	1.63789	1.80641
18457054	2.03057	1.92231	1.94943	2.02413	1.96747	1.97768	2.14607	2.00875	1.82518	2.31449	1.93914	2.08699	1.9389	1.954	2.23375
18457065	2.0803	1.75005	1.49994	1.65318	2.13044	2.07701	1.86286	1.68701	1.83268	1.86286	2.30445	1.86286	1.60488	1.86286	1.81976
18457073	6.18865	5.84175	6.0002	5.97604	6.52432	6.36605	6.2225	6.26057	5.97604	6.07495	5.95487	5.97604	5.63643	5.60584	5.39504
18457075	2.04842	2.31577	2.20208	2.62672	2.72919	2.46162	2.29127	1.95655	2.39189	2.97304	2.32869	2.55151	2.32008	2.02684	2.2093
18457083	1.93767	1.96847	1.96847	1.96847	2.08599	1.6753	2.14693	1.96847	1.72422	1.89148	2.25436	2.37735	1.70529	1.8613	1.95143
18457091	2.52326	2.65936	2.32582	2.74991	2.53386	3.2551	3.42348	3.05965	3.55784	2.85927	3.066	3.72462	2.68906	2.55127	2.85927
18457106	2.08511	1.58531	2.1223	1.71331	2.32582	1.91277	2.27817	2.0503	1.91277	1.48553	1.79597	2.0503	1.75617	2.05304	2.51274
18457121	9.77695	9.92297	9.49436	9.72349	9.66632	9.87032	9.88765	9.38526	9.46933	9.40943	9.49746	9.49963	9.2641	9.58969	9.64816
18457134	4.63805	4.16611	5.39787	4.47289	4.77383	4.16772	4.72912	5.1552	4.8648	5.083	4.5605	5.51368	5.11377	5.30253	4.55836
18457136	8.74353	8.43894	8.6458	8.47776	8.53582	8.28401	8.59325	8.52686	8.28106	8.31104	8.19981	8.40321	8.3223	8.16132	8.08164
18457149	6.44502	6.50573	6.66375	6.39254	6.27178	6.44226	6.53953	6.52015	6.93321	6.79775	6.76634	6.87736	7.143	6.66375	6.88697
18457161	7.89686	7.83209	8.09785	7.6687	7.65964	7.50674	7.78218	7.97678	7.7694	7.74538	7.68102	7.72144	7.97757	7.78988	7.69581
18457166	6.70232	6.84101	6.85933	6.66329	6.27666	6.40122	6.80675	6.97005	6.80146	6.97422	6.83678	6.91326	7.21689	6.98946	7.17208
18457177	8.91829	8.6995	9.16448	8.83342	8.63435	8.79546	8.77773	9.48149	9.08581	9.04936	9.04974	9.21852	9.28764	9.13947	9.20914
18457189	5.09482	5.28053	5.28092	5.07348	5.40239	5.08763	5.13769	5.30495	5.54918	5.51078	5.34816	5.18006	5.57697	5.18894	5.28053
18457199	7.03136	7.18467	6.77832	7.01663	6.93592	7.09484	6.77359	6.68382	6.82085	7.18699	7.22016	7.25181	7.02048	7.22902	7.33826
18457205	7.98055	8.23683	8.11991	8.24017	8.06931	8.19761	8.15013	8.09154	8.21562	8.41348	8.43549	8.29625	8.24579	8.50617	8.64578
18457209	6.51122	6.43922	6.67448	6.71734	6.28391	6.43024	6.46511	6.83746	7.29326	7.27748	7.13284	7.25436	7.58789	7.16656	7.3943
18457230	7.45915	7.27631	7.32976	7.57989	7.33854	7.25631	7.46198	7.23777	7.64202	7.68752	7.7417	7.62329	7.7803	7.51396	7.74718
18457241	1.81453	2.11548	2.17836	2.13044	2.60519	2.13044	2.31549	1.9972	2.11691	2.02811	2.25721	1.9999	2.32223	2.01033	2.13044
18457254	2.09786	2.25303	2.21688	2.1817	1.83057	2.23966	2.1751	2.1428	2.62506	2.49439	2.47284	2.3955	2.20977	2.1817	2.06194
18457265	9.43795	9.64216	8.97731	9.45047	9.58172	9.69388	9.54054	9.00418	9.309	9.43185	9.4824	9.47403	9.01939	9.56211	9.42174
18457269	3.8037	4.33899	3.86166	4.09279	3.33382	4.12643	3.81665	4.12312	3.10605	3.05994	2.93209	3.47616	3.3945	3.54699	3.41702
18457275	8.63379	8.63644	6.74611	6.97427	7.79976	6.97257	7.17755	7.11473	7.11585	7.15672	6.94248	7.28304	6.90988	7.16176	7.06274
18457277	6.85729	7.8738	6.98027	6.96445	7.12468	7.48906	6.91976	6.96658	6.39915	6.4719	6.80838	6.24396	6.0678	7.54889	6.82906
18457281	6.66055	6.73499	6.67583	6.75785	6.38224	6.54161	6.67226	6.44277	6.67226	6.68125	6.67318	6.80873	6.65463	6.89341	6.70061
18457304	6.84592	6.7913	6.75593	7.04403	7.22827	7.16284	6.94787	6.94883	7.64622	7.47027	7.51929	7.46956	7.67637	7.15759	7.54306
18457313	2.23661	3.33068	2.87464	2.77978	2.69899	2.79185	2.64267	3.11309	1.93866	2.3586	1.99938	2.2787	2.26918	2.55383	2.59768
18457321	7.88128	8.08622	7.37223	8.15285	7.69527	8.26925	7.89815	8.00542	8.61499	8.46231	8.77759	8.54604	8.38861	8.68714	8.64939
18457330	5.39722	5.06832	4.94371	4.86675	4.4402	4.44231	5.05761	4.64317	3.89806	3.92957	4.07942	3.64108	4.17559	3.54562	3.62032
18457338	5.09954	4.59929	5.26061	4.50642	4.77073	4.96315	4.948	4.40944	5.36787	5.11286	5.39338	4.87889	5.10179	5.19151	5.26259
18457344	3.80694	3.8104	3.95538	3.85449	3.80349	3.66057	4.20497	4.19833	3.66657	3.84056	3.60963	3.25531	3.68368	4.10513	3.2162
18457351	9.26693	7.37626	10.2169	8.79411	8.16798	7.75971	8.45019	10.4193	9.09694	8.18757	7.95892	8.67621	9.38233	8.74339	8.84563
18457353	2.9157	3.21644	3.11883	2.77908	3.18574	3.29015	3.04289	3.09083	3.0844	3.06265	3.27785	3.09899	3.09899	3.08122	3.04449
18457355	6.02442	6.03409	6.13555	6.17578	6.22378	6.46599	6.20648	6.40547	4.14272	3.96998	4.20252	4.01968	3.50026	4.9927	5.10844
18457365	3.70107	4.00357	4.44358	3.86761	4.294	3.51556	4.13389	4.87633	3.38478	2.38025	2.90197	3.13175	2.8036	3.13849	3.18156
18457371	5.73481	5.59359	5.88566	5.82072	5.18705	5.5421	5.41127	5.99261	6.88329	6.70356	6.46008	6.4117	7.20763	6.75161	6.5044
18457376	7.25654	6.71803	7.52575	6.86827	6.89557	6.94513	6.96193	7.22988	7.04722	6.90544	6.77115	7.03918	7.13337	6.76492	6.87392
18457381	2.35944	2.61992	2.77236	2.27708	2.60754	2.69826	2.35944	2.35944	2.11858	2.27251	2.35944	2.10851	2.35944	2.35944	2.23722
18457396	5.44589	5.47533	5.58391	5.40866	5.36913	5.47829	5.45279	5.68293	6.02963	6.0305	5.99821	6.08519	6.11507	5.81775	6.11515
18457418	7.96002	7.7489	8.02108	7.73503	7.56606	7.68249	7.58325	7.7063	8.04358	7.8872	7.81132	7.97521	8.03849	7.91082	7.57663
18457429	8.53154	8.3647	8.44307	8.59306	8.62757	8.60655	8.57006	8.4593	9.01497	8.92084	8.82326	8.90082	9.02823	8.63109	8.87538
18457447	5.93075	5.13439	7.01095	5.32954	4.933	4.24296	4.72935	5.79659	4.08562	3.59733	3.85678	4.01401	4.61742	4.35287	3.55613
18457452	3.11473	2.49819	2.58812	2.2668	2.82504	2.73473	2.99968	2.34503	2.04817	2.71819	2.79771	3.59533	2.75362	3.90138	3.02737
18457459	7.8341	8.02543	7.6668	7.93302	7.86897	8.1371	8.0551	7.93053	8.03036	8.1282	8.06414	8.08883	8.03034	8.12829	8.23352
18457472	5.65874	6.11711	6.40396	6.05729	5.75249	5.84235	5.28935	6.46639	6.87216	6.95774	6.5484	6.59713	7.31534	6.49388	6.7324
18457480	6.37866	6.33355	6.58376	6.29104	6.34322	6.37329	6.22864	6.48904	6.75189	6.72706	6.76031	6.69032	6.92365	6.58376	6.94813
18457493	8.74441	8.48603	8.95371	8.77577	8.74148	8.47608	8.50888	9.21224	9.33062	9.21191	9.30982	9.14435	9.55795	8.90735	9.09838
18457498	7.69497	7.69771	8.02103	7.81373	7.5445	7.65975	7.76338	7.90144	8.05893	7.99656	7.98034	7.88335	8.30383	7.73172	8.11169
18457509	2.06254	1.96847	1.55937	1.97133	2.26949	1.27876	1.57656	2.01811	6.58014	6.05217	6.4072	6.44312	6.68801	5.3938	5.55886
18457515	3.33185	3.7372	3.63114	3.49168	3.46951	4.04844	3.33279	3.83417	4.25887	3.85178	4.40092	3.62005	3.5611	3.36208	3.21515
18457517	12.9711	13.051	12.8842	13.065	12.9249	13.0689	13.0617	13.0087	12.6516	12.8216	12.8493	12.7623	12.6929	12.9101	12.9225
18457528	2.17582	2.5012	2.21213	2.35326	2.29716	2.09708	2.09071	2.48369	2.13744	1.95424	1.98406	2.17582	2.49358	2.32267	1.97464
18457534	1.48885	1.63719	2.20317	2.27683	2.57606	2.22118	1.96046	1.78401	1.54664	1.91158	1.82491	1.52648	1.95657	1.54286	1.57607
18457539	2.61517	2.56394	2.62159	2.56394	2.25703	2.67089	2.27067	2.76161	2.70149	2.56776	2.46905	2.56394	2.20328	2.55992	2.52025
18457542	5.99502	6.21039	6.38765	6.73228	6.36218	5.77614	5.89745	6.5541	7.24806	7.62396	7.40513	7.08857	7.59468	7.54841	7.18967
18457549	6.04419	5.69519	5.72458	6.16617	6.18733	5.68989	6.1431	6.05935	6.85528	6.62245	6.85636	6.62963	6.99569	6.73965	6.78527
18457556	4.61892	4.46889	4.54991	4.24914	4.24914	4.64111	4.39407	4.88259	3.13011	4.07024	4.09651	3.92391	3.61777	4.04873	4.24914
18457567	1.69806	1.60463	1.86286	1.86286	1.97102	1.91277	1.86286	1.86285	1.69818	1.81014	1.86286	2.12084	1.98938	2.23252	2.06299
18457569	2.59605	2.68314	2.60112	2.5644	2.98575	2.96263	2.54977	2.5471	2.44245	2.80259	2.73872	2.65048	2.41804	2.51503	2.5702
18457571	9.68056	9.87754	9.49012	9.83784	9.49998	9.83784	9.75433	9.40745	9.99974	9.95289	10.0409	9.83096	9.85134	9.88793	9.99103
18457580	5.04912	5.57125	5.87413	5.43136	5.31555	5.87147	5.70828	5.76764	6.14729	5.83203	5.71223	6.17904	6.26988	5.77724	6.05217
18457582	2.48023	2.70168	1.9082	2.34639	2.22671	2.00472	2.68533	3.14049	2.02409	1.77038	2.14232	2.13899	1.86206	2.25882	1.98685
18457587	4.29649	4.37578	4.72949	4.43832	5.19557	4.64266	4.69018	4.58515	4.85995	5.00886	4.69803	5.01754	4.79931	5.00509	5.12121
18457589	3.24774	3.56976	3.59954	3.61589	3.80187	4.01696	3.80521	3.68914	3.55745	3.55364	3.62135	3.81034	4.48576	3.09767	3.64773
18457591	5.54248	5.32919	5.79238	5.92356	5.97274	5.83617	5.67938	6.10445	6.04158	6.07929	5.95275	6.05211	5.96247	6.07434	6.31591
18457593	3.52905	2.9944	3.95972	4.58207	4.77133	4.28818	3.67081	3.33362	4.17084	4.36413	2.76872	3.48363	2.4747	3.90302	4.43402
18457595	3.84568	3.70659	4.24676	4.05106	3.64317	3.26336	4.29571	3.97981	3.73425	3.79453	3.9032	3.38883	4.11604	3.48442	3.83556
18457609	3.07634	3.27641	3.22219	2.61093	2.86182	3.2365	3.16726	2.99416	2.96341	2.47904	2.97621	3.06776	2.61649	2.78737	2.70185
18457614	2.40283	2.2311	2.14696	2.18204	2.09041	2.24837	2.13044	2.13044	1.83679	2.10364	2.34491	1.9344	1.81494	2.13044	2.05894
18457620	9.02023	8.87917	9.06187	8.99027	8.92926	9.03797	9.06237	9.10832	9.28052	9.14091	9.18005	9.24381	9.31452	9.09858	9.30897
18457642	12.3416	12.4927	11.9929	12.2975	12.3166	12.5043	12.3873	12.0508	12.0356	12.1881	12.2864	12.2703	11.8537	12.2521	12.1415
18457648	7.94103	7.96313	8.02268	8.06052	8.25823	7.98937	8.10495	8.0157	8.48693	8.58584	8.445	8.52922	8.56032	8.27689	8.44987
18457672	5.71917	5.7284	5.87323	5.21967	5.42483	4.88609	5.81198	5.70523	6.19702	6.18807	6.06288	5.90829	6.10029	5.89939	6.16523
18457683	3.27509	3.30568	2.96179	3.6364	3.18503	3.56616	3.92503	4.13865	3.44155	3.47621	3.50826	3.33123	3.88733	3.50826	3.50826
18457685	2.74692	3.0061	2.53458	2.80661	2.52521	2.9867	2.63614	2.85403	2.93414	2.7431	2.70054	2.49654	2.96494	2.60171	2.7431
18457689	8.07519	8.45293	8.02647	8.37687	8.37261	8.51512	8.22893	8.28605	9.00156	9.10499	9.0614	8.96042	8.88896	9.06719	9.14413
18457701	3.20054	3.37781	3.19085	3.29277	3.04453	3.45599	2.9428	3.20054	3.24146	3.20054	3.05374	3.10813	3.20054	3.20054	3.23046
18457712	9.06647	9.51007	8.96013	9.17961	9.34985	9.43758	9.14932	8.95218	8.33135	8.71152	9.02963	8.56678	7.83533	9.0402	8.75204
18457720	7.30902	7.47281	7.16653	7.4564	7.67612	7.55826	7.48558	7.31958	7.82305	7.93517	7.91361	7.69776	7.95927	7.86913	8.09291
18457729	2.1229	2.19276	1.9705	1.65119	2.52389	2.61497	2.0873	2.40627	2.5019	1.95801	2.50083	2.09873	1.89609	1.85272	2.1413
18457731	2.22601	2.34663	1.53418	2.72982	2.84241	2.00394	2.22457	2.46737	2.03353	2.05402	2.21239	2.22949	1.74474	2.31656	2.98395
18457733	3.8932	4.53346	4.63318	4.32945	4.22755	4.37366	4.32945	4.32945	4.20886	4.54782	4.20296	3.88619	4.53346	4.69385	4.32945
18457741	1.96278	2.46007	2.18825	2.29021	2.24993	2.46737	1.94339	2.65005	2.7545	2.4645	2.68702	2.66271	2.46007	2.61667	2.55981
18457752	7.86341	8.21911	8.5303	8.15455	7.92714	7.97755	8.2733	8.5703	9.03454	8.92202	8.93156	8.59846	9.2812	8.78594	8.97136
18457761	8.72406	8.77318	8.77766	8.71331	9.07341	8.94514	8.92089	8.84766	8.54165	8.63622	8.7069	8.73707	8.62769	8.45196	8.62867
18457791	7.67831	7.61577	7.34583	7.60397	7.47721	7.65118	7.71316	7.29951	7.98938	8.12925	8.09247	7.93391	7.96159	8.01267	7.8976
18457799	2.26108	2.17937	1.85379	2.17937	2.08738	2.18841	2.15892	1.7378	2.35328	2.17937	2.22643	2.294	2.4749	2.16122	2.18812
18457803	2.4892	2.54635	2.46966	2.23685	2.4892	2.4892	2.23543	2.67598	2.69639	2.53386	2.64967	2.67429	2.73718	2.15039	2.4892
18457807	3.98958	4.24645	4.48831	4.7321	4.84301	4.43327	4.60078	4.1494	4.63073	4.60162	4.74633	4.81268	4.65228	5.22913	4.93077
18457809	4.5234	4.72178	4.46884	4.35322	4.31436	4.18858	4.29809	4.43523	4.92042	4.60075	4.55062	4.47227	4.80666	4.44337	4.61562
18457811	8.43562	8.41207	8.38435	8.63436	8.59239	8.6328	8.5085	8.50334	9.28074	9.28333	9.30512	9.33019	9.36644	9.24575	9.34191
18457816	6.74503	6.62082	6.6847	6.79891	6.09697	6.72265	6.35173	6.71075	5.4135	5.63933	5.4219	5.44996	5.13701	6.11632	6.27643
18457825	7.00107	6.95374	6.50424	6.9592	6.7212	7.09896	6.84425	6.91006	7.36966	7.38765	7.6279	7.50823	7.48088	7.59802	7.7971
18457832	8.13686	8.24547	8.24079	8.45559	8.04242	8.19719	8.37173	8.43526	9.25829	9.31449	9.29093	9.24683	9.46868	9.00141	9.31454
18457841	2.40212	2.33936	1.72842	1.88823	2.20513	2.44836	2.03183	2.16112	2.56142	2.14792	2.3065	2.79138	2.35162	2.07438	2.22063
18457849	1.83788	1.9854	1.65549	1.58553	1.83788	2.32125	1.94279	1.91128	1.75886	1.83788	1.83788	1.83788	1.91928	2.13377	1.90369
18457858	3.80213	3.56562	3.07629	3.22124	3.80648	3.75678	3.59665	3.84042	3.58692	3.22356	3.85932	3.56125	3.60863	2.98541	3.69497
18457862	1.61522	1.61522	1.27837	1.48362	1.79788	1.86522	1.50818	1.59628	1.61522	1.72739	1.96154	1.61522	1.54557	1.61522	1.61522
18457865	4.71332	5.13426	4.65208	4.75784	4.53352	4.32837	4.87841	4.65063	5.69461	5.77487	5.7793	5.49602	6.0675	4.87013	5.52711
18457873	5.94951	6.04407	5.98943	6.13294	5.94405	5.73551	5.79687	6.1795	6.46021	6.43831	6.46708	6.47116	6.60135	6.20983	6.40906
18457881	6.17883	5.99967	6.25741	6.11621	6.44315	6.08772	6.16012	6.1586	6.97351	6.91989	7.01664	6.90741	6.90563	6.49502	6.56054
18457891	6.43642	6.42742	6.52505	6.78263	6.63165	6.3511	6.26517	6.65389	7.34305	7.43065	7.2928	7.18444	7.49765	7.1267	7.38485
18457896	2.77548	2.90001	3.11141	3.25945	3.34502	2.84672	2.96686	2.52949	2.48454	2.77745	2.84672	2.61594	2.77446	2.84672	2.8274
18457900	7.34376	7.18858	7.14744	7.40664	7.1019	7.07769	7.33792	7.64555	7.4729	7.65328	7.79818	7.91497	7.85397	7.57022	7.81614
18457910	3.22419	3.44167	3.5105	3.08238	3.25186	4.15029	3.84531	4.0313	3.3603	3.30737	3.3603	3.39908	3.2446	3.16476	3.17447
18457912	8.86213	8.83284	8.84302	9.08996	9.00004	9.07767	8.83121	9.12924	7.07623	7.21253	7.29328	7.29593	6.5558	8.30972	8.1833
18457919	7.21845	7.14932	7.64749	7.41006	7.07114	6.94056	7.30434	7.56219	5.36808	5.46096	5.51566	5.17319	5.11558	6.73505	6.65408
18457925	6.88508	6.65186	6.98778	6.93832	6.65742	6.80693	6.96631	7.16934	7.49158	7.53304	7.49746	7.42809	7.69305	7.37335	7.59633
18457938	4.0511	3.50968	4.51926	4.27808	3.55166	3.03035	3.66929	4.18122	3.63088	3.62567	2.52836	2.78452	4.09344	3.79979	3.60048
18457947	2.21737	2.69641	1.98054	2.21737	2.39325	2.67451	2.21737	2.21737	2.21737	2.08682	2.08777	2.03521	2.6222	2.29614	2.21737
18457949	8.28511	7.47113	8.7218	8.17334	8.08857	7.85426	8.08863	8.67951	9.43821	9.38533	9.18201	9.13953	9.8111	9.03382	9.17534
18457958	5.09561	5.54514	4.88168	5.07958	5.06558	4.59537	4.79608	4.85042	3.62558	4.23389	4.24797	3.85265	2.64524	4.6687	4.69949
18457965	5.09597	5.26101	5.58307	4.81486	4.3085	4.86201	4.69544	4.62332	5.23059	4.93292	4.57735	4.41193	4.17669	4.52972	5.04179
18457967	8.25537	8.45123	8.01296	8.16059	7.87488	8.22452	8.35207	8.08028	8.1203	8.24587	8.03113	8.16404	7.97046	8.16059	8.2494
18457977	8.51155	7.98577	8.53498	8.21061	8.19595	7.86304	8.37199	8.65096	8.59767	8.67445	8.63498	8.63813	8.98738	8.40987	8.50325
18457981	5.45944	5.50502	6.08507	5.91776	6.23808	5.64573	6.18654	5.93943	4.6474	4.16785	4.70597	4.28248	4.31334	4.81927	5.02951
18457994	3.10373	3.23001	3.23001	3.23001	3.119	3.23001	3.36179	3.04823	3.29974	3.26886	3.72246	3.18759	3.24956	2.90341	3.20833
18457996	7.2576	7.2966	7.4007	7.28043	7.31646	7.30212	7.26722	7.632	7.85714	7.85612	7.76706	7.60078	8.04789	7.88231	7.98029
18458003	2.83967	2.91401	2.98646	2.56028	2.98646	2.85392	2.64925	3.03167	3.29849	3.30737	3.80538	3.34836	2.98646	2.93484	3.20781
18458021	3.9175	3.38479	3.92147	4.01621	3.53096	3.90361	4.20095	3.59066	3.51757	3.5776	3.37741	3.35274	3.58219	3.7384	3.86867
18458028	3.77165	3.37076	3.53089	3.65569	3.52848	4.11278	4.03725	3.66148	3.72209	3.66556	3.78331	3.60596	3.61822	3.35863	3.53843
18458032	2.25792	2.53012	1.69398	2.47439	1.95162	2.46104	2.54944	2.25745	2.39825	2.63666	2.1737	2.23897	2.25745	2.53846	2.46737
18458037	7.01813	6.76077	7.05721	7.03304	7.149	7.10087	6.77858	7.31553	8.39624	8.14645	8.1362	7.99241	8.3279	7.90784	8.13325
18458043	8.32398	8.45742	7.70177	7.97467	8.29838	8.15275	8.35541	7.24074	5.41743	5.88609	5.46752	5.84767	4.55192	5.22622	5.05155
18458046	4.43637	4.08759	3.80278	4.02153	3.98866	4.22457	3.60895	4.51146	3.94291	4.63121	4.18543	4.3566	4.13203	4.4641	4.41542
18458048	6.7145	7.03909	6.52029	6.36567	6.55761	6.33424	6.47619	6.38347	6.02223	6.02371	5.83608	5.71337	6.01745	6.15946	5.63545
18458057	9.39564	9.53867	9.2201	9.40002	9.35472	9.58214	9.41961	9.36401	10.0711	10.1355	10.2274	10.0401	10.1127	10.2283	10.2266
18458065	6.43776	6.85188	6.58704	6.84773	6.72138	6.81076	6.88911	6.75702	6.6077	6.77141	6.88579	6.95475	6.88436	6.6149	6.80418
18458073	9.1644	9.27773	8.98135	9.06184	9.16126	9.33224	9.19757	9.10398	8.9081	9.04749	9.23856	9.03951	8.95608	9.18645	9.13339
18458087	4.32418	4.0983	4.27252	4.2628	4.40966	4.54965	4.31786	4.28421	4.1032	4.52341	4.26531	4.23245	4.16328	4.03479	4.47731
18458089	1.69581	1.76915	1.63595	1.67802	1.57998	1.78223	1.77967	1.74869	1.57998	1.79687	1.68342	1.69581	1.42397	1.80239	1.69581
18458105	5.10757	4.84124	5.60775	5.44184	5.24582	5.06014	5.39634	5.87118	6.26343	5.93959	6.01348	6.04758	6.41111	6.13953	6.45271
18458112	7.47585	7.37748	7.3865	7.68451	7.57544	7.39419	7.7244	7.48628	7.80648	7.9321	7.8035	7.88566	7.82221	7.68593	7.93927
18458130	6.53459	6.69243	6.48559	6.48598	6.67235	6.037	6.48	6.11424	6.54318	6.78872	6.46833	6.51163	6.69663	6.18558	6.47039
18458131	7.67628	7.43696	6.82432	7.09523	7.41683	7.20176	7.21737	7.31856	7.4445	7.46663	6.78327	6.98312	7.56047	6.90014	7.36527
18458132	7.08302	7.12781	6.99625	7.01635	7.36917	6.35301	7.23898	6.84506	7.40016	7.43792	7.3317	7.09673	7.13488	6.57076	7.1651
18458133	7.00614	7.0566	7.17838	7.04529	6.93803	6.51853	7.00614	6.69971	7.16094	7.17069	6.8697	7.16268	7.03283	6.3377	6.86268
18458134	6.6298	6.1988	6.68834	6.70186	6.67483	6.02213	6.41037	5.81798	6.49493	7.1631	6.71088	6.79411	6.97594	6.63777	6.65989
18458135	5.94677	6.25989	5.72003	6.06285	6.11158	5.23631	5.62464	5.37891	5.61237	6.30851	6.21178	5.66046	5.91604	5.8616	6.24
18458136	2.71253	3.01044	2.83637	3.1386	2.96966	2.20519	1.9331	2.3965	2.80914	2.31721	1.75309	2.70588	2.96494	2.52466	2.41854
18458137	5.55909	5.90909	5.76894	5.7269	5.91202	5.81825	5.88784	5.72858	6.79842	6.64432	6.63939	6.38644	6.66022	6.52798	6.66808
18458144	4.61294	4.93302	3.96085	5.3018	5.40271	5.09716	5.16495	4.11985	4.54018	4.78767	5.01137	4.69366	4.00288	5.11918	4.59178
18458150	8.31713	7.88911	9.42159	8.24832	7.99676	7.89724	8.16848	9.48341	7.36668	7.01664	7.08908	7.28746	8.05313	8.26105	8.0283
18458156	5.78697	6.15377	6.09654	5.97949	6.04762	5.93178	5.99878	5.91939	6.75518	6.88706	6.85678	6.81639	6.77197	6.59181	6.61947
18458170	8.77903	8.69983	8.70218	8.83451	8.9439	8.92069	8.81382	8.86125	8.86125	8.73021	8.91761	8.91502	8.70934	9.09583	9.07744
18458182	5.48471	5.6574	5.87195	5.71746	6.05167	5.45566	5.75873	5.85725	6.18525	6.0721	6.13862	6.232	6.20347	5.86671	6.05897
18458193	9.6617	9.69602	9.38277	9.67306	9.76997	9.6576	9.71525	9.66942	10.3058	10.366	10.4917	10.332	10.3403	10.6123	10.5491
18458199	6.11153	6.42904	5.84734	6.26749	6.2764	5.638	6.27694	5.61978	5.74054	5.66241	5.57089	6.07048	5.6509	6.03918	5.75086
18458205	8.276	8.30656	8.13173	8.21636	8.29409	8.24704	8.26298	7.80184	7.38207	7.60897	7.46522	7.46775	7.39118	7.62863	7.43263
18458220	4.94342	4.81486	4.58848	4.57119	5.05344	4.99053	4.51885	4.95003	4.07289	3.56534	4.05144	4.10166	3.95711	4.14244	4.51243
18458226	5.09529	5.044	4.8444	5.11485	5.25761	4.88447	4.81218	4.92165	4.76668	4.18572	4.35806	4.51599	4.65164	3.98661	4.73464
18458230	5.39671	5.18291	5.02582	5.29608	5.39083	5.20438	5.62868	5.05932	4.8147	5.01224	4.52729	4.48566	4.77165	4.57733	4.70175
18458235	7.54148	7.46965	7.88994	7.65827	7.57283	7.72437	7.63379	7.70524	8.27431	8.18229	8.09823	8.12828	8.27498	7.88109	8.24671
18458245	6.95733	7.04318	7.08452	6.90236	6.66963	7.13352	7.00156	6.76038	6.57738	6.80519	6.61732	6.78166	6.52615	6.81764	6.67341
18458273	2.96815	2.40153	2.71911	2.75862	2.80352	2.63543	2.76862	2.62063	2.4922	2.19698	2.22038	2.40498	2.56332	2.54102	2.41659
18458281	1.39427	1.86301	1.846	1.69581	1.69581	1.73951	1.46737	1.79814	1.81663	1.68744	1.5126	1.49846	1.52784	1.92589	1.69581
18458285	4.78298	4.71664	4.78298	4.37424	4.61555	4.78298	4.92712	5.26101	4.40405	4.77576	4.77576	4.74843	4.78298	4.35466	4.99998
18458291	7.54403	7.69751	7.34012	7.32952	7.1761	7.35167	7.3193	7.19597	7.12949	7.32657	7.3489	7.35437	6.83924	7.89916	7.39312
18458297	8.32622	8.42202	8.27464	8.57057	8.22434	8.35013	8.20271	8.46519	9.05203	9.10985	9.12735	9.02815	9.1568	9.31295	9.20802
18458302	11.196	11.2828	11.061	11.1099	11.1701	11.3025	11.2113	10.9788	10.8848	10.9563	10.9201	10.936	10.8372	10.8622	10.8422
18458315	5.15205	4.9557	5.0602	5.20441	5.29744	5.08196	5.29877	5.05877	5.522	5.52709	5.64453	5.65033	5.59474	5.35834	5.33999
18458322	7.03479	6.71119	6.99337	6.70373	6.86802	6.70933	7.14513	6.98406	7.45132	7.39903	7.31252	7.32635	7.63883	7.00913	7.25783
18458331	5.95134	6.40352	6.26689	6.53115	5.85766	6.03333	6.34042	6.50014	6.78868	6.77929	7.0359	6.75615	7.07959	6.78567	6.90979
18458345	2.03261	2.05683	2.10999	2.19583	1.98935	1.88781	1.95383	1.92587	1.63266	1.82329	1.94411	1.83595	1.94411	1.92633	1.8685
18458354	8.81752	8.56773	8.8405	8.83928	8.63269	8.70867	8.86074	8.87153	9.48324	9.4816	9.40026	9.40373	9.70562	9.33987	9.65066
18458363	1.68601	1.81342	1.86286	1.38045	1.84918	2.00038	2.00388	1.88669	2.19237	1.86286	1.83691	1.78155	1.96981	1.96945	2.16483
18458366	1.45215	2.11302	1.52346	1.78523	1.56784	1.90557	1.74095	1.53385	1.27197	1.61229	1.67284	1.62156	1.68477	1.45051	1.72879
18458374	1.75271	2.04818	1.59423	1.69937	1.57423	2.10495	1.90223	1.87922	1.84448	1.54691	1.70692	1.5546	1.66704	1.68468	1.56719
18458379	2.29331	1.83079	1.77884	1.50285	2.13774	2.10281	1.73053	1.86286	1.98558	2.63786	1.94481	1.78155	1.72882	1.41048	1.94481
18458384	3.30898	3.58616	3.32161	3.32161	2.89375	3.23427	3.32161	3.11704	3.32516	3.12623	3.77358	3.77118	3.79538	2.75515	3.32161
18458398	4.70115	4.6702	4.51681	4.70115	4.70115	4.85752	4.70115	4.48687	4.65657	5.24111	4.5107	4.7354	4.70115	4.94532	5.09083
18458400	2.31272	2.63039	1.88542	2.55952	2.31945	2.72458	2.31087	2.24764	2.81212	2.59344	3.13248	2.8142	2.9968	2.56194	2.7195
18458405	1.7635	1.48537	1.3521	1.89432	2.00616	1.93846	1.59525	1.6403	1.83768	2.34233	2.08816	1.58381	1.55885	1.71163	1.49828
18458407	8.02318	7.84371	7.54989	7.92449	8.18826	7.73592	7.81626	7.21513	8.02318	8.25305	7.8507	8.05445	7.88095	7.73446	7.75013
18458413	3.41196	3.83568	3.68929	3.92067	3.18022	4.02019	3.54189	3.42248	3.9642	4.34268	4.03096	3.97717	3.93485	4.48348	4.18192
18458419	5.27759	5.52341	5.46742	5.55386	5.29231	5.24065	5.38121	5.36873	3.52343	3.11492	3.75051	3.69736	3.36272	4.3967	4.57023
18458428	5.78118	5.69471	5.91289	5.60307	5.85615	5.403	5.78009	5.55701	5.64688	5.69471	5.42669	5.56073	5.87033	5.70187	5.76444
18458437	3.95575	4.12947	3.76664	4.05149	3.91611	3.85818	3.85818	4.00313	3.85818	3.85968	3.61732	3.8282	3.85818	3.55274	3.31267
18458447	2.0196	1.99679	1.95793	2.46371	2.14833	1.96977	1.99679	1.73434	2.18502	1.92587	1.99679	1.83699	2.07965	2.04207	1.74296
18458449	8.94642	8.93943	8.69292	8.89186	8.82358	8.95917	8.79005	8.81079	8.96072	9.08604	9.10555	9.10133	9.05157	9.4234	9.3291
18458455	7.0996	7.01459	7.12796	7.21143	7.03931	6.99112	7.22251	7.31726	7.65	7.47627	7.53052	7.45161	7.66971	7.42676	7.54549
18458466	5.29695	5.19563	5.53123	5.13806	5.17184	5.20746	5.04928	5.50627	6.01038	5.87781	5.7546	5.91419	6.19016	5.80634	5.69532
18458472	6.53222	6.34832	6.53621	6.36148	6.05849	5.98568	6.23757	6.67792	7.15267	7.08344	7.01311	6.97859	7.37147	7.01105	7.09111
18458481	6.76201	6.44417	6.98048	6.8922	6.74039	6.60778	6.90294	6.97787	7.44014	7.46251	7.16838	7.1629	7.65952	7.01103	7.23574
18458485	9.23556	9.38295	8.7532	9.43657	9.3674	9.39398	9.21974	9.02333	9.74721	9.97158	9.94963	9.84603	9.5518	10.0495	9.94113
18458498	7.72846	7.7986	7.49542	7.79227	7.73711	7.80976	7.71859	7.75943	8.43178	8.41935	8.50632	8.41748	8.34927	8.39077	8.56721
18458511	3.76861	2.7316	3.9426	3.32449	2.86768	3.03565	2.77056	3.44435	2.81664	2.14084	2.26266	2.38786	2.6403	2.7905	2.63991
18458518	6.8495	6.80736	6.81817	6.97796	7.33456	6.95617	7.03799	6.94206	6.95227	6.89156	6.93701	6.78554	6.88415	6.79714	7.01206
18458529	6.17728	6.00943	6.17688	6.03398	6.57308	6.41522	6.29369	6.23483	6.04723	6.03768	5.93911	6.10216	5.79724	5.68819	5.52339
18458531	1.33952	1.29283	1.40835	2.48347	1.09797	1.15183	1.29515	1.1353	1.29954	1.40466	1.01161	1.77932	2.39117	2.15168	1.49928
18458533	2.99776	2.8724	2.80514	2.36149	2.74916	2.98713	2.53539	3.27789	3.11466	2.91621	3.49683	3.34816	3.3278	2.98713	3.045
18458542	9.00466	8.98421	8.84276	8.88448	9.1093	8.98249	9.05587	8.59454	8.02437	8.11177	8.25331	8.26775	8.07233	8.1126	8.02066
18458555	4.77326	5.21772	4.66596	5.10679	4.60846	4.52855	4.67916	5.26403	4.2727	4.3799	4.00372	3.64639	4.4293	4.52855	4.55219
18458561	1.86009	2.37143	2.49795	2.23966	2.10824	2.21216	2.44486	2.99356	2.16676	1.82552	2.29261	2.43776	2.47045	1.94311	2.30166
18458563	3.60011	2.8463	3.06548	3.50242	3.67135	3.22005	3.08444	3.01492	2.33336	2.83719	2.90021	3.08879	2.53159	3.21563	2.32948
18458565	10.3532	10.5441	9.68907	10.3494	10.0874	10.3937	10.163	9.91678	10.001	10.1304	10.2037	10.0886	9.72058	10.5834	10.471
18458571	7.6185	8.39095	7.21972	7.86361	8.04176	8.10304	8.02243	7.00723	7.57705	7.74684	7.93119	7.64875	6.94137	7.86222	7.5605
18458579	1.52556	1.22579	1.16015	2.1243	1.24511	1.50056	1.638	1.4174	1.51695	1.57145	1.57998	2.1864	1.27828	2.1773	1.15922
18458581	1.83185	1.80229	1.86771	1.84105	1.55455	1.46003	1.49186	1.4037	1.44178	1.779	1.28464	1.36094	1.46003	1.45109	1.93978
18458583	9.37333	9.15941	9.55263	9.51735	9.45024	9.44191	9.44134	9.70793	10.1218	10.0601	10.0228	10.1179	10.2788	9.68798	9.96416
18458594	1.53097	1.27622	1.42734	1.31102	1.40871	1.21641	1.66036	1.17856	1.31863	1.74472	1.68725	1.1987	1.18625	1.29924	1.12794
18458596	7.50366	6.96924	7.88064	7.64234	7.81219	7.52919	7.42325	8.24156	9.22339	9.11082	9.16597	9.0158	9.37209	8.77446	8.89904
18458603	7.72546	7.36306	8.01858	8.02575	7.92531	7.51377	7.76185	7.86129	8.48344	8.35118	8.22238	8.42259	8.5479	8.0257	8.26711
18458611	6.62106	6.18654	6.54507	6.39314	5.91676	6.14228	6.36892	6.78423	7.26462	7.00999	6.91657	6.94129	7.31149	6.93914	7.15256
18458622	9.45996	9.49132	9.07056	9.52568	9.5528	9.50245	9.34093	9.42033	10.3207	10.2942	10.2593	10.1654	10.1476	10.2149	10.1738
18458626	1.51713	1.34162	1.39844	1.79998	1.481	1.67735	1.55352	1.41481	1.50803	1.50803	1.50803	1.73632	1.50803	1.50803	1.58283
18458628	7.32506	7.28844	7.35782	7.42861	7.60149	7.41607	7.61156	7.36089	7.76922	7.97967	7.77868	7.78269	7.67458	7.72532	7.89878
18458638	9.8688	9.79777	9.93347	10.0884	10.1247	9.96	9.93292	10.1696	10.5175	10.5572	10.6905	10.5329	10.6059	10.4446	10.7613
18458646	7.20127	7.31555	7.33988	7.29554	7.24879	7.25945	7.39635	7.33301	8.02935	8.03724	7.89825	8.00153	8.08664	7.73858	7.86055
18458657	10.3056	10.2247	10.1305	10.0003	10.2654	10.1355	10.2737	9.98133	9.95812	9.96908	9.93098	10.1267	9.70561	9.6618	9.68386
18458672	7.26121	7.03471	7.48916	7.3557	7.41859	7.0834	7.39408	7.47257	7.75938	7.7079	7.46962	7.60563	7.91093	7.47718	7.5682
18458679	4.81776	3.78111	3.86211	3.90206	2.94809	3.62767	3.18204	3.18116	2.15842	2.6306	2.13607	2.55958	2.71872	1.83373	2.17183
18458683	9.68698	9.67973	9.798	9.78347	9.38492	9.76856	9.77717	9.99823	9.88431	9.85467	9.85325	9.78711	9.80689	9.84598	10.0002
18458695	9.34218	9.12227	9.02351	9.18259	8.99733	9.22594	9.27893	9.2809	9.56305	9.49878	9.59093	9.67315	9.41966	9.45156	9.63605
18458704	5.33467	5.59971	5.49089	5.66829	5.35932	5.2275	5.2386	5.41772	4.60867	4.66468	4.66793	4.32166	5.02736	4.79989	4.53273
18458712	6.3041	6.09759	6.45499	5.94647	6.09873	6.21061	6.02879	6.07959	5.29881	5.23483	5.20114	5.22489	5.72729	4.58032	4.77345
18458719	10.7613	10.8258	10.6675	10.8083	10.7259	10.9298	10.7683	10.5735	10.5594	10.66	10.6695	10.7231	10.4333	10.7707	10.7759
18458744	9.61541	9.45976	9.77864	9.5049	9.38291	9.57086	9.57774	9.62774	9.30827	9.32256	9.26452	9.38934	9.44473	9.40305	9.43187
18458772	4.07915	4.05554	3.99344	3.77731	4.41724	4.3313	4.11502	4.04035	5.57004	5.78697	5.71756	5.82101	5.22649	5.58535	5.05501
18458781	7.25994	7.24704	7.72121	7.60117	7.72905	7.3182	7.37721	8.02093	8.64172	8.68195	8.60586	8.42813	8.86001	8.4356	8.50951
18458787	2.67582	3.24845	3.56205	2.69127	2.72433	3.10825	2.41533	2.27113	3.22129	1.64499	2.49285	2.73815	2.78425	3.36402	3.52685
18458789	8.3346	8.69977	8.29621	8.62371	8.71365	8.57085	8.50695	8.41686	9.31396	9.33937	9.52372	9.31981	9.30595	9.209	9.40046
18458803	5.84102	5.71219	5.78617	6.10512	5.92766	5.75055	6.05028	5.93895	4.10973	4.14909	4.89946	4.77018	4.31732	5.16887	5.3712
18458808	5.39772	6.11457	5.34897	5.85105	5.34051	5.35582	5.29697	4.99379	5.05682	4.94874	5.33901	5.31521	5.07755	5.53125	5.2722
18458817	1.91121	2.33155	1.8515	1.99633	1.90308	1.62961	1.8982	2.04121	1.92156	2.2365	2.14328	2.14504	1.88574	2.74544	2.47781
18458823	2.41174	3.10904	2.23629	2.63252	2.50061	2.46563	2.82365	2.46737	2.86143	2.49585	2.61756	2.42542	2.03309	2.44461	2.42388
18458825	2.90686	3.28422	2.66091	3.26419	3.0748	3.31288	3.06263	3.29042	3.06263	2.71783	3.07457	2.86528	3.13952	3.01432	3.65867
18458829	2.35944	2.46209	2.16848	2.4053	2.18932	2.66793	2.14578	2.35171	4.74992	4.13836	3.63096	4.31614	4.07443	4.34242	4.10638
18458841	2.00627	2.0595	2.05282	2.17351	2.17351	2.12428	2.59461	2.24999	2.17351	2.06739	2.83966	2.17351	2.39143	2.17351	2.29064
18458845	2.05226	1.80827	1.73021	1.98938	1.3339	1.68802	1.85376	2.1005	3.08889	2.05226	2.69432	2.10864	2.50733	1.70544	2.30632
18458847	9.03767	9.18659	8.74485	9.07852	8.91035	9.19675	9.02782	8.91014	9.07205	9.15468	9.20244	9.08064	9.0317	9.06056	9.05836
18458853	8.24906	7.75327	9.03184	7.97935	7.55264	7.11276	7.74627	8.87134	8.10076	7.88392	7.59457	7.85647	8.42241	8.12005	7.7998
18458855	5.57586	5.61794	5.70616	5.25475	5.58868	5.46869	5.19478	5.77991	5.79019	6.03367	6.01169	5.67725	6.28043	5.74838	5.88388
18458861	8.42441	8.21357	7.90889	8.30334	8.26215	8.23907	8.17324	7.8882	8.2122	8.08737	8.35026	8.35877	7.90419	8.427	8.20475
18458867	1.66011	1.63911	1.7917	1.58299	1.68393	1.78383	1.7917	1.72168	1.7917	1.92263	1.67326	2.15054	1.95213	2.19299	2.00667
18458874	10.0142	10.2789	9.8466	10.1217	9.95909	10.2328	9.99958	9.96301	10.241	10.1903	10.4203	10.245	10.0849	10.4646	10.5504
18458884	2.66697	3.11607	2.87545	3.12351	2.90371	3.4763	3.16342	2.55002	4.4464	4.07877	4.44805	4.40728	4.53631	4.06547	4.60908
18458887	3.239	3.48999	3.44398	3.58852	3.3328	3.14801	3.6706	3.4524	3.428	3.44718	3.52298	3.63407	3.38585	3.78969	3.60339
18458907	4.88331	5.75997	4.68544	5.28643	4.90784	4.9306	4.9034	5.09054	5.77539	6.06031	5.68746	5.6333	5.66462	5.75349	5.83779
18458912	2.63936	2.79138	4.77584	2.80104	2.81023	2.08694	2.47142	4.8172	2.26467	2.74273	2.81023	2.46325	4.36106	2.81632	2.81557
18458921	1.60279	1.72802	1.71525	2.03788	1.72899	1.87424	1.69522	1.68461	1.61035	1.43944	1.49065	1.78384	1.50092	1.71525	1.84428
18458925	7.85599	8.02588	8.12208	8.0043	7.76816	7.99496	8.00399	8.17348	8.80932	8.75002	8.71987	8.72361	8.93606	8.63955	8.80527
18458941	8.83606	8.75633	8.84085	9.09077	9.07168	8.89744	8.89995	9.1707	9.55493	9.54918	9.52762	9.51637	9.71062	9.4701	9.61069
18458950	5.50027	5.54582	6.32589	5.4122	4.88129	5.39286	5.70247	5.73914	3.75909	3.9573	3.63836	3.82395	5.01562	4.24272	3.63985
18458959	4.3591	4.70047	4.46825	4.23937	4.08778	4.50892	3.93593	4.62917	4.93584	5.03559	5.1563	4.67645	5.2957	4.66493	4.98531
18458967	7.93593	7.64314	8.12581	8.18284	7.8556	7.73889	7.71	8.48679	9.12779	9.1973	9.15406	9.11563	9.15797	8.92973	9.17174
18458976	6.26241	6.29059	6.61814	6.58261	6.56786	6.51076	6.43997	6.57097	7.26469	7.18863	7.20224	7.10368	7.39135	7.07881	7.29465
18458983	9.49174	9.49424	9.60464	9.59871	9.42333	9.6444	9.63529	9.83462	10.082	10.088	10.1477	10.0143	10.1626	10.045	10.3354
18458995	4.30839	4.16179	4.32554	4.05474	4.16246	4.51146	4.64791	4.20296	3.02336	2.7153	2.81586	3.27774	2.63998	3.64504	3.73019
18459001	1.94481	2.48878	1.93587	2.09786	2.53314	2.61064	2.14149	1.96887	2.20494	1.9325	1.90131	2.09786	1.68386	2.17721	2.14048
18459008	4.40335	4.55852	4.11948	4.36188	4.28505	3.85869	4.06455	3.47628	2.91939	3.54746	2.86349	3.23989	2.9495	3.18155	3.08177
18459023	6.2479	6.30491	6.01198	6.02317	6.14399	5.83711	6.10855	5.59764	4.5355	4.35459	4.26518	4.64074	3.68376	3.51115	4.11021
18459038	1.67381	1.45405	1.55678	1.43699	1.43837	1.89	1.55263	1.64906	1.77185	1.46774	1.4471	1.61723	2.00935	1.6698	1.60114
18459040	1.56747	1.85269	1.9723	2.0762	1.95215	2.33309	1.98306	1.75174	1.95562	2.0737	2.12166	1.55389	2.44765	1.89372	1.90821
18459042	1.53216	2.17932	1.90326	1.74225	2.42271	2.49745	1.72684	2.20392	2.32717	1.76937	2.23463	2.14551	2.35341	1.96564	2.0865
18459044	4.14243	4.40237	3.79972	3.73876	3.79972	3.90893	3.79972	3.42775	4.09645	4.2135	3.79972	3.77227	3.58004	3.66175	3.79972
18459046	1.83526	1.95356	1.53396	1.98938	2.268	2.48247	1.9796	1.96128	1.82713	2.72879	2.06656	2.11527	1.92096	2.23518	1.84603
18459052	2.44105	2.31792	1.93595	2.36863	2.32582	2.65874	3.44674	2.39089	2.30983	1.77509	2.13125	2.08232	1.8924	1.96154	2.38568
18459054	1.87337	1.75552	1.7378	1.43164	1.61921	2.4345	1.88048	1.96901	1.58786	1.55448	1.54152	1.91301	1.91768	1.71764	1.51741
18459060	1.9332	2.21553	2.25978	1.95168	2.35101	2.17292	2.25489	2.1443	2.42412	2.06373	2.07068	2.3286	2.25763	2.40439	2.2125
18459067	4.84104	4.17319	5.00899	4.57124	4.58322	3.86328	4.22532	4.26503	3.62722	3.47621	3.11026	2.85607	3.44999	3.11831	2.85607
18459076	1.68566	1.79998	1.61115	1.79998	2.00067	1.74282	1.79998	1.73231	2.01505	1.59524	1.98928	1.85635	1.74835	1.95485	2.0368
18459081	3.3691	3.44179	3.47915	3.93161	3.3691	3.51556	3.15487	3.8092	3.4122	3.57713	3.02296	2.79237	3.05776	2.94538	3.33392
18459085	9.15829	9.30148	9.022	9.42833	9.30372	9.35826	9.19796	9.15024	9.51153	9.53076	9.66939	9.47771	9.4469	9.83775	9.63658
18459091	1.67929	2.0359	2.30854	1.63105	2.04384	1.3938	1.60319	1.82149	1.95147	1.26267	1.54764	1.57613	1.74424	1.98813	1.44684
18459093	2.76745	3.27675	2.40832	2.53739	2.98444	2.94966	2.77853	2.54916	2.75535	2.65301	2.84815	2.68996	2.49989	2.52059	2.93893
18459099	2.83406	2.93364	2.46341	2.96515	2.81043	3.05458	2.68611	2.99655	3.59296	2.78688	3.02719	3.08569	2.98197	2.81309	2.95756
18459101	2.81304	2.74164	2.81304	2.63658	2.98541	2.34409	2.86985	3.18648	2.62459	2.69685	2.52466	3.41181	2.98512	3.13397	3.2039
18459111	1.84811	2.11332	1.99927	2.1224	2.32582	2.26513	2.20396	2.49861	1.97649	2.46177	2.41069	2.37634	2.35084	2.20396	1.68481
18459117	1.8374	1.80392	2.28532	2.80546	2.13044	1.72388	2.43772	2.13044	2.13044	2.13044	2.0756	1.78113	2.06655	2.40629	1.83735
18459123	1.46513	1.6286	1.61639	1.15126	1.58647	1.61639	1.76132	1.22022	1.67374	1.8681	1.95126	2.56202	1.91438	1.24588	2.16215
18459127	8.48955	8.56575	8.69992	8.69397	8.73086	8.57911	8.77812	8.70689	8.98157	8.94363	8.95208	8.99224	9.14276	8.80453	9.0349
18459153	2.3516	2.88642	2.35529	2.36863	2.68533	2.13824	2.73583	2.73083	2.36863	2.15601	2.26302	2.36863	2.25373	2.23585	2.21881
18459172	1.61542	2.33475	1.5762	1.48259	2.29162	2.0661	2.44217	1.58028	1.56605	1.83148	2.28551	1.59713	1.50826	1.40994	1.86319
18459174	1.53087	1.4543	1.55138	1.37423	1.55138	2.22214	1.55138	1.70401	1.88294	1.64032	1.19553	1.53082	1.51695	1.59219	1.71858
18459176	7.66704	7.67302	7.55543	7.89728	7.96119	7.57266	7.6012	7.96864	8.8901	8.82357	9.09681	8.90527	8.92375	9.00347	9.14656
18459187	2.97309	3.41858	3.27606	3.41396	3.44462	3.79849	3.54016	3.13494	3.4652	3.46905	3.31791	3.45511	3.53707	3.39971	3.41396
18459189	2.30023	2.2676	2.55691	2.22497	2.09633	2.43073	2.31374	2.39148	2.14074	2.8801	2.37951	2.43073	2.6818	2.61179	3.10227
18459191	4.98548	4.43949	4.61445	4.49985	4.9349	5.18542	4.60217	4.90295	4.46029	4.39744	4.70552	4.06692	4.22012	4.3717	4.36404
18459193	1.92319	1.97935	1.58509	2.11691	2.10647	2.33881	2.14772	1.96494	2.12541	2.3881	2.18841	1.63278	2.5761	2.74665	2.2223
18459195	1.22097	1.24853	1.56696	1.33295	1.39575	1.17054	1.41422	1.72264	1.3861	1.55281	1.51073	1.35522	1.61341	1.57541	1.67665
18459197	2.78975	3.4142	3.11816	2.98819	3.31905	3.37183	3.46492	3.04045	2.89677	2.8973	3.09222	2.94886	2.7029	3.27962	2.97598
18459199	6.11251	5.80466	6.04024	6.08531	6.19056	5.81397	6.00445	6.48123	6.8823	6.86788	6.68761	6.94824	7.31028	6.69682	6.88357
18459205	2.80809	3.17225	2.81257	3.28476	2.99225	2.90163	2.81421	3.51085	2.41574	2.35668	2.12635	2.66288	2.9437	2.52124	2.84403
18459211	3.02948	2.36229	3.72074	3.22538	2.86175	2.71194	3.03615	3.57114	3.49196	2.92058	2.85128	3.09565	3.51419	3.12306	3.08018
18459217	6.27657	6.18047	5.75998	6.14245	5.84838	5.91495	5.62041	5.74869	9.61957	9.77362	9.67392	9.74741	9.69944	9.64565	9.43717
18459224	1.72198	1.86177	1.86177	2.22704	1.81175	2.02665	1.94564	1.72745	2.60166	1.72409	1.81604	1.86177	1.99236	2.17438	1.61725
18459230	2.13982	2.36543	2.0995	2.22358	1.74566	2.21921	2.10245	2.09701	2.26023	2.03641	2.34213	2.34982	2.32818	1.898	1.73704
18459237	1.99485	2.12651	1.73264	2.28352	2.41783	2.21805	2.5274	2.08452	2.11331	2.02471	2.3726	2.17992	2.10561	1.81763	2.64884
18459245	1.80312	2.01327	1.92587	1.92587	1.70842	1.89981	2.06016	2.01984	1.93371	2.07266	2.21153	1.92587	2.16712	1.76437	2.13847
18459252	2.43905	2.24492	1.94824	2.14748	2.13044	2.14748	2.70708	2.00877	1.6214	2.31545	2.18841	2.06025	2.28026	2.67991	1.96012
18459263	1.77926	2.13044	1.58212	2.13044	2.95894	2.6315	2.56983	2.17151	1.86804	2.44701	2.13044	2.09858	2.09811	2.7782	2.29595
18459274	1.90006	2.10147	1.93507	2.24684	2.36328	2.57452	2.10363	2.08502	2.04939	1.86765	2.13228	2.2155	2.11954	1.97766	2.1058
18459286	1.74658	2.01012	1.82569	1.64401	2.10062	2.05946	2.28938	1.78596	1.983	2.0046	2.79161	2.07443	2.29717	1.96977	2.29894
18459297	2.16872	2.37762	2.16261	2.44946	1.68369	2.15753	2.005	1.94432	2.32419	2.58589	2.24145	2.12873	1.8781	2.26747	2.16866
18459305	4.02007	4.70115	4.5982	4.68866	4.70115	4.50638	4.70115	5.02151	4.70115	4.85268	4.55199	4.95142	5.31109	4.70115	4.93797
18459311	2.03393	2.02065	2.29048	1.89743	2.06987	2.00431	1.97683	2.07558	1.98161	2.04216	2.01255	1.9226	1.9315	2.02284	2.02748
18459313	6.81168	6.95339	6.89074	7.04289	6.9152	7.03754	7.04336	7.18675	7.16089	6.99328	6.9663	7.04919	7.19434	7.07126	7.157
18459326	7.36211	7.37947	7.39189	7.17423	7.34603	7.4975	7.19948	7.39678	8.12797	8.13655	8.14671	8.05896	8.09425	8.06686	8.15618
18459338	4.88956	4.44423	5.25499	5.01351	4.78535	3.99053	4.77431	5.18097	5.18947	5.10635	4.93906	5.27636	5.81627	5.12832	5.43673
18459346	1.89695	2.11227	1.96591	2.2643	2.31921	2.26678	2.37444	2.2367	2.13882	1.76975	2.60808	2.20237	1.79006	2.06737	1.7659
18459348	6.46173	6.9285	6.66635	6.7213	6.49007	6.4075	6.66621	7.10472	7.52314	7.4115	7.43286	7.30263	7.91666	7.47696	7.74524
18459361	9.73304	9.73168	9.94959	9.72743	9.22087	9.51913	9.75202	9.45745	7.18018	6.89912	7.25549	7.31266	6.811	7.25326	7.13347
18459374	9.78823	9.77812	9.80002	9.83455	9.91955	9.84319	9.73415	9.9206	7.74202	7.62559	7.93347	7.64527	7.4487	8.90916	8.83361
18459385	5.9848	5.90011	6.22597	6.07119	5.70886	5.61011	5.89854	6.14846	6.93875	6.79557	6.89534	6.91111	7.28353	6.54521	6.85277
18459393	6.15131	6.23048	6.33656	6.4651	6.57679	6.38869	6.3479	6.74407	7.59195	7.39506	7.49241	7.3212	7.64254	7.04138	7.34068
18459401	7.198	7.04452	7.43731	7.36283	7.47589	7.21466	7.30736	7.37582	7.35173	7.3699	7.4811	7.35633	7.43092	7.17457	7.40487
18459413	1.86766	1.89276	2.38126	1.8611	1.93843	2.00735	2.12945	1.53197	2.1875	2.57637	1.52077	2.82149	2.30658	1.67526	1.54139
18459420	1.83502	2.2051	1.85513	1.76777	2.1768	1.99645	2.10519	1.56888	2.0975	1.75223	1.81704	2.01781	1.99077	2.12528	1.73481
18459430	2.01491	2.01491	1.84882	2.00743	2.2425	2.01491	1.98788	1.71226	2.24027	1.83415	2.05322	2.01491	2.02655	2.1023	2.01491
18459438	1.81753	2.0597	1.70798	1.75691	1.73124	1.85571	2.43906	1.88186	1.85571	1.81806	1.95326	1.85571	2.07366	2.05504	1.72566
18459444	2.01029	2.63639	1.91869	2.06833	1.78153	2.34597	2.26494	2.28565	2.00744	1.90967	1.96365	2.03737	2.26716	2.0976	2.292
18459450	2.33716	1.90544	2.00264	1.92616	2.22678	2.21455	2.28821	1.92271	1.9085	2.15612	2.01279	2.09661	1.67409	2.09781	1.80397
18459457	8.58708	8.38325	8.6776	8.46477	8.4212	8.41177	8.55521	8.56764	8.46477	8.51809	8.44217	8.42437	8.62271	8.12358	8.34287
18459472	7.399	7.71554	7.67052	7.75377	7.56138	7.71306	7.34916	7.6822	7.95862	8.01752	7.89135	7.8376	8.14475	7.94024	7.86398
18459480	5.24458	5.04976	5.13795	4.81503	4.88874	4.81364	4.89631	5.03222	4.94528	5.07127	4.9681	4.61049	5.42306	4.99556	4.65967
18459489	1.66575	2.04791	1.57743	1.68	1.59385	1.43567	1.36871	1.43602	1.4045	1.47163	1.55208	1.40624	1.41869	1.33058	1.40159
18459491	6.24331	6.17849	5.98541	6.27901	6.03758	6.33566	6.15456	5.50734	6.14271	6.36923	6.16651	6.1896	6.26892	6.04133	5.9784
18459503	9.84754	9.73729	9.87192	9.91867	9.93531	9.87932	9.89303	9.94042	10.2496	10.3497	10.3732	10.3182	10.2243	10.1905	10.5334
18459513	7.32095	7.17405	7.48728	7.08406	7.32052	7.22425	7.29532	7.21663	7.49028	7.43198	7.29532	7.3366	7.61222	6.87045	7.0342
18459518	6.13527	5.96546	6.32962	6.51121	6.31319	5.84841	6.05637	6.47392	6.35429	6.59096	6.31728	6.32341	6.80247	6.35186	6.57969
18459523	7.95427	8.05623	8.29019	8.0806	7.81404	7.92051	8.06098	8.36914	8.68958	8.69037	8.67025	8.63449	9.10152	8.48666	8.81151
18459530	4.0033	4.12619	4.49243	4.50116	4.65318	4.79613	4.36638	4.00655	4.7399	4.67075	4.34932	4.68569	4.27487	4.22519	4.72753
18459532	6.51701	6.36634	6.3875	6.20716	6.13305	6.29031	6.12656	6.24503	6.45637	6.48257	6.53425	6.5423	6.6658	6.52598	6.41117
18459541	1.47933	1.455	1.37006	1.56901	1.51695	1.71046	1.14643	1.455	1.455	1.455	1.36027	1.455	1.42482	1.51695	1.46325
18459543	7.73286	7.71383	7.95945	7.82356	8.05991	7.71951	7.79401	8.08855	8.07338	7.98602	7.98863	7.94437	8.34102	7.91005	8.00508
18459549	4.61789	4.78269	4.68084	4.39658	4.39979	4.4835	4.57477	4.5513	4.31775	4.34891	4.53822	4.72119	4.53822	4.89233	4.69382
18459560	2.15384	2.02727	1.9673	2.03704	1.91728	1.86236	1.94431	2.02456	1.94481	1.67909	2.10891	1.91728	1.72958	1.7775	1.85945
18459569	9.32666	9.23381	9.30759	9.27278	9.63522	9.30233	9.54012	9.19219	9.10384	9.25815	9.26483	9.21944	9.27278	8.92666	9.32609
18459586	1.28791	1.58545	1.61904	1.79216	1.46562	1.61263	1.55064	1.48227	1.47525	1.55224	1.5275	1.62166	1.50508	1.40004	1.50051
18459588	1.81348	1.94413	1.70798	1.68228	1.59215	1.62502	1.70798	1.85091	1.60126	1.63118	1.55816	1.57156	1.70798	1.74665	1.97674
18459590	8.68576	8.1436	8.93973	8.77889	8.7593	8.30299	8.52561	9.04617	9.63868	9.56382	9.57401	9.62994	9.80886	9.49974	9.79507
18459597	2.47117	2.58533	3.09256	2.48099	2.45249	2.39171	2.19608	2.42927	2.04825	2.25464	2.04153	2.27443	2.14112	2.2283	2.38673
18459601	5.64416	5.91311	5.86769	5.81043	5.55428	5.83476	5.44986	5.90429	4.2403	3.64214	4.27893	4.14757	3.94939	5.05297	5.08095
18459611	5.74748	6.03773	5.2932	5.67988	5.27177	5.19068	5.9026	5.0957	3.92786	4.42226	4.21775	4.42741	4.18856	4.26405	3.93187
18459614	9.21869	8.91271	9.28958	9.14792	9.35944	9.04428	9.12018	9.49683	8.92128	8.91768	8.9699	8.89984	9.1277	8.65468	9.06077
18459624	4.95192	4.86273	4.63202	4.76718	4.64186	5.0082	4.94926	4.08295	3.43831	3.32276	3.39774	3.68357	3.60768	3.83362	3.63841
18459631	1.65826	1.82786	1.68624	1.65405	2.07599	1.68624	2.11544	1.67826	1.64008	1.65569	1.6746	1.66864	1.68624	2.01688	1.59516
18459633	1.94464	2.19548	1.71572	1.80057	1.62335	1.67235	1.58608	1.71964	1.38756	1.71543	1.63384	1.52774	1.44319	1.68768	1.3042
18459635	3.97285	3.82037	3.98666	3.59156	3.16031	3.41494	3.48303	4.47575	2.70666	2.43602	2.52466	2.82674	2.67984	3.50826	3.2798
18459640	8.3917	8.62798	8.32003	8.72524	8.54992	8.5253	8.45543	8.52561	9.14117	9.22108	9.36166	9.15382	9.03858	9.51329	9.5084
18459649	5.35722	5.51244	5.30651	5.39017	5.19444	4.97744	5.42743	4.91089	4.39248	4.44748	4.11756	4.7441	4.17476	4.54294	4.41299
18459659	7.29175	7.76057	7.11563	7.90536	6.96886	7.56858	7.37315	7.5758	8.16951	8.35896	8.46492	8.33955	8.0978	8.8194	8.76792
18459672	3.08028	2.98145	2.77908	3.10122	2.61161	3.07025	2.90692	2.98307	2.31567	2.37587	2.5747	2.36904	2.20788	2.98387	2.51741
18459680	4.56473	4.69186	4.43664	4.21522	4.70959	3.77022	4.80036	4.46583	6.30471	6.63196	6.52771	6.44986	6.89075	5.70785	6.3283
18459695	3.25573	3.4589	3.49333	3.4589	3.35279	3.83569	3.4589	3.08802	3.29144	3.38864	3.67215	3.55314	3.4589	3.3901	3.58533
18459697	8.18016	8.14071	7.9343	8.06655	7.86411	8.14137	7.90135	7.96411	8.55083	8.60343	8.45286	8.47307	8.72163	8.44328	8.68701
18459704	7.95301	7.66258	8.00757	7.94533	7.61461	7.80727	7.95817	7.87884	8.17535	8.13783	8.0212	8.02429	8.10217	7.88388	8.01025
18459719	1.88216	1.89885	1.75247	1.78928	1.88922	1.90346	1.77235	2.06767	2.03277	1.79427	1.82786	1.92779	1.90346	1.94037	1.96188
18459721	4.10455	3.70741	3.69021	4.13861	4.50676	4.82898	3.99967	3.98237	3.97834	4.15962	4.1376	4.04072	3.98913	3.86239	3.79116
18459723	6.5697	6.71245	6.58334	6.55983	6.79398	6.60538	6.56939	6.63142	7.32959	7.02203	7.17756	7.04509	7.42621	7.09442	7.14513
18459731	7.03349	7.0421	7.32837	7.13987	6.78525	6.96963	7.30635	7.55213	7.94425	7.67188	7.64379	7.75672	8.1922	7.56953	7.83274
18459737	7.71573	8.00579	7.65318	7.61627	7.4602	7.63898	7.84435	7.97559	7.92214	7.89567	8.04224	8.03268	8.21294	7.9449	8.23681
18459745	6.03864	5.99198	6.47223	6.04822	5.69665	5.90662	5.78414	6.45146	4.88367	4.27544	4.85732	4.53274	4.39694	5.09426	5.24395
18459751	1.7555	1.59254	1.70798	1.67355	1.67355	1.67355	1.76703	1.63889	1.67355	1.41298	1.58979	1.92587	1.78014	1.67355	1.47732
18459753	5.6255	5.52015	6.0458	5.39523	5.56388	5.55079	5.17428	5.72481	5.29242	5.18103	5.08642	5.36049	5.26506	4.95789	4.93461
18459765	2.03112	1.82667	2.63334	2.20849	1.7365	2.13532	2.43596	1.74428	1.73584	1.74108	1.73124	1.88347	1.87502	1.56539	1.70294
18459773	1.99061	1.97702	1.93275	1.59834	2.01246	2.2497	2.34587	2.03086	2.13294	2.01041	2.32984	1.64464	1.99101	1.97098	1.68834
18459781	7.25737	7.19553	7.62277	7.31547	7.31723	7.06723	7.29338	7.3116	6.83552	6.85556	6.40664	6.62565	6.96901	6.63251	6.65005
18459788	1.56371	1.59433	1.38992	1.45424	1.69804	1.59904	1.62983	1.52211	1.43333	1.89547	1.89105	1.65776	1.36125	1.87961	1.86054
18459790	6.6742	6.556	6.90359	6.74991	6.95735	6.62315	6.87543	6.78926	7.34643	7.24215	7.15955	7.24971	7.49621	6.94266	7.1087
18459797	5.10683	5.95669	4.74677	5.30199	5.41025	5.48762	5.20962	4.44324	4.77194	5.11518	5.24201	4.81773	5.04825	5.44119	5.06624
18459802	2.35191	2.60277	1.98045	2.35037	2.28542	2.27356	2.10039	2.47095	2.27675	2.95536	2.32982	2.37842	2.12006	2.5513	2.97134
18459808	7.66551	7.70234	7.90064	7.70265	7.86497	7.88516	7.68799	8.18636	8.66622	8.65304	8.71834	8.66349	8.67602	8.65015	8.68469
18459818	1.55311	1.5927	1.60251	1.76102	1.65673	1.77386	1.62833	1.2621	1.60251	1.6929	1.59567	1.58864	1.60251	1.48527	1.66967
18459820	1.42517	2.43014	1.56696	1.45563	1.75801	1.22815	2.23315	1.12747	2.14773	1.88853	1.71544	1.92587	1.70798	2.03883	1.5041
18459824	7.41806	7.10329	7.36088	7.44628	7.38698	7.31542	7.46063	7.70615	8.38453	8.32463	8.50636	8.41015	8.5066	8.38538	8.56338
18459835	1.60268	2.06711	2.30848	2.29918	2.12845	2.37378	2.01752	2.31338	2.3191	1.91262	1.98005	1.75391	2.06064	2.09452	2.13021
18459840	5.64419	5.02138	6.17392	4.9919	5.00483	5.01226	5.12862	5.94388	5.78681	5.60534	5.19513	5.52211	6.62284	5.62523	5.7275
18459842	6.224	5.89909	6.68107	6.60516	6.61156	6.10099	6.13858	6.77003	7.71569	7.55826	7.505	7.50238	7.87755	7.63943	7.68226
18459849	11.2273	11.2992	11.1947	11.4333	11.4971	11.4581	11.3551	11.5058	11.9379	12.0607	12.0797	12.008	11.9612	12.111	12.2157
18459859	6.12255	6.03494	6.24616	6.03068	5.78044	5.46158	6.46816	6.13841	6.52755	6.4448	6.2769	6.59023	6.86607	6.78327	6.63895
18459863	7.65735	7.68902	7.78019	7.67368	7.26366	7.67356	7.8061	7.87096	8.53753	8.19523	8.17847	8.31129	8.42009	8.25224	8.53226
18459874	8.25547	8.52204	7.80094	8.32003	8.09645	8.5837	8.2231	8.00164	8.25302	8.25301	8.39448	8.35369	8.10359	8.54672	8.51838
18459885	8.99692	9.07551	9.08574	9.18094	9.33135	9.06764	9.24078	9.25582	9.42461	9.42922	9.40778	9.47061	9.53603	9.47618	9.66221
18459902	8.75685	9.02772	8.67816	8.78382	8.73805	8.61453	8.73428	8.42976	8.19369	8.30931	8.34401	8.31686	7.85682	8.78835	8.40153
18459913	2.46737	2.41176	2.37215	2.53088	2.46737	2.46737	2.31271	2.46737	2.76291	2.46737	2.09033	2.52457	2.46737	2.48478	2.46737
18459925	2.3641	2.37768	3.08213	2.09514	2.43795	2.15147	2.58732	1.99719	1.93177	1.66881	1.89085	2.07593	2.21317	2.37696	1.74668
18459935	4.3749	5.28057	4.19712	4.76673	5.22725	5.67476	5.32288	4.96923	5.40784	4.15573	5.00623	4.73887	5.1289	4.54664	5.05976
18459937	8.11138	8.2816	8.12406	8.15831	7.46684	8.11138	8.1323	8.167	8.05397	8.06979	8.09333	8.01087	8.09245	8.11138	8.21955
18459947	9.04866	8.93203	9.23759	9.14615	8.95902	8.98652	9.07794	9.46233	9.73934	9.77066	9.82828	9.7262	9.87845	9.84802	9.90891
18459959	3.80906	3.70893	3.65178	4.15473	4.15473	4.32816	3.61218	3.89252	3.89806	4.28768	4.43846	4.28656	4.44605	4.74746	4.14542
18459961	2.26952	2.43309	2.43309	2.2211	2.11467	2.36388	2.15812	2.43254	2.71007	2.65382	2.52466	2.43242	2.87781	2.70582	2.93568
18459967	7.61843	7.42887	7.88184	8.12297	7.98796	7.68195	7.80749	8.30076	9.254	9.30144	9.33466	9.20451	9.54588	9.17458	9.56276
18459981	8.39405	8.28158	8.57737	8.35965	8.27884	8.37753	8.567	8.4685	8.82095	8.72262	8.62888	8.70244	8.94025	8.37356	8.54254
18459992	9.31808	9.36697	9.14201	9.37519	9.22649	9.57347	9.31623	9.31623	9.31623	9.27894	9.3198	9.19466	9.16577	9.31623	9.31623
18460000	4.45688	3.45698	3.74847	3.60858	3.83939	3.64404	3.7729	3.53868	3.79098	3.83939	3.76294	3.7729	3.7729	3.7729	3.70065
18460005	1.94481	2.79642	2.13044	2.14927	2.13044	1.53785	1.83274	2.13044	2.56169	2.16996	1.81454	2.09786	2.14771	2.63665	2.62447
18460007	5.85995	5.99347	5.41695	5.51904	5.67136	5.53114	5.51214	5.25171	5.30546	5.62298	5.72534	5.32881	5.18637	5.51693	5.44007
18460018	9.83236	9.85281	9.77038	9.9939	9.8562	9.95257	9.86048	9.7458	10.3132	10.2978	10.3454	10.2246	10.2475	10.2253	10.2839
18460031	7.44588	7.51216	7.84724	7.53138	7.25674	7.11055	7.38338	7.74232	7.58387	7.59297	7.31901	7.56683	7.93622	7.39448	7.55957
18460040	1.41253	1.49076	1.56038	1.66414	2.45452	1.5212	1.94037	1.81411	1.52965	1.88303	1.70031	1.38695	1.80901	2.44376	2.26979
18460043	2.00006	2.0979	1.75209	1.64076	1.70207	2.40405	2.23315	2.0979	2.69235	2.0979	2.2558	1.54606	2.63447	2.01581	2.61951
18460049	9.188	9.39599	8.84842	9.2457	9.05901	9.37266	9.18903	8.8796	8.47943	8.62066	8.71859	8.69893	8.21704	8.8796	8.72633
18460068	9.30798	9.41356	9.21664	9.43715	9.40657	9.40484	9.36744	9.1873	9.36265	9.57198	9.53245	9.44045	9.37976	9.47547	9.55672
18460084	2.61752	1.99943	3.16529	3.01045	2.8579	2.35312	2.70127	3.67848	1.70639	1.73863	2.38078	1.6725	1.70252	2.40765	2.37961
18460088	7.08458	5.90172	6.841	6.31489	6.20439	5.72091	6.04113	7.36632	4.28644	4.2189	4.67106	4.07123	3.58482	5.32777	5.27959
18460093	2.61208	2.56528	2.7328	2.53014	2.48954	2.64293	2.37115	2.53014	2.35128	2.55951	3.00257	2.16244	2.5451	2.29279	2.48556
18460097	1.59373	1.67672	1.74132	2.25901	1.72075	1.92949	1.65986	1.80823	1.60369	1.91845	1.60856	1.69936	2.05773	1.58608	1.449
18460104	1.78746	1.78746	1.78746	1.48309	1.76025	1.65209	1.89095	1.83029	2.0633	1.84516	1.65209	1.70616	1.78746	2.00541	1.86941
18460111	7.18243	7.17888	6.97824	7.25937	7.23458	7.20723	7.11719	7.22929	7.55229	7.53436	7.86013	7.56906	7.89498	7.74513	7.71542
18460117	1.83504	2.1994	1.81343	1.8754	1.79964	1.8754	1.65115	1.90752	2.06459	1.88976	1.88992	1.8754	2.00633	1.67658	1.58598
18460122	5.83826	5.69679	6.42219	6.19141	5.89329	5.41691	5.83565	6.14507	4.3905	4.26972	4.57744	4.49996	4.93769	5.52174	5.3815
18460128	7.80404	7.74819	7.81131	8.02845	8.19296	8.07287	8.01995	8.1358	8.67854	8.62931	8.6971	8.58239	8.77244	8.29422	8.60058
18460133	6.16606	6.03959	6.13447	5.95156	6.21649	5.85963	6.18743	6.41698	6.39811	6.5294	6.33267	6.36999	6.72522	6.32156	6.59703
18460145	6.39371	6.10202	6.58014	6.35151	6.75478	6.51231	6.41413	6.50675	6.86131	6.978	6.84401	6.64847	6.85096	6.41152	6.6036
18460153	6.37606	6.15231	6.22466	6.37681	6.69066	6.67878	6.31809	6.34427	7.10639	7.44215	7.37265	7.61555	7.21397	7.69124	7.57305
18460159	8.84907	8.77194	8.43729	8.76388	8.58856	8.67808	8.64875	8.56046	8.6408	8.54193	8.52955	8.8369	8.63734	8.75174	8.51152
18460164	4.69686	4.86968	5.15516	4.86968	4.39069	4.9075	5.05783	4.95479	4.86968	4.56377	4.87715	4.85714	4.83281	5.21338	4.91385
18460170	3.1199	3.0385	3.95445	2.77575	3.03297	3.47399	3.20921	3.28036	2.75729	2.73648	2.58364	2.60922	2.92855	3.03297	3.14882
18460193	7.1591	7.16047	7.0291	7.16047	7.02889	7.68767	7.33618	7.55571	5.61649	5.94828	5.9164	6.09344	5.3365	6.34853	6.44736
18460200	1.46822	2.11326	1.94483	1.75147	2.02637	1.82014	1.78332	2.53789	1.93478	1.49377	1.50824	1.93064	1.91541	2.0727	2.4046
18460211	6.06337	6.44324	5.67955	5.96212	5.98569	6.16569	5.98143	5.64474	6.59991	6.52161	6.50304	6.66797	6.58251	6.42312	6.43736
18460218	6.01597	5.9416	5.32755	5.86587	5.74671	5.6683	5.7399	5.40058	4.97748	5.55994	5.24249	5.41322	5.08405	5.81982	5.3378
18460224	2.29406	1.78467	1.70797	2.06607	1.78467	2.31332	1.70798	1.65568	1.69145	1.71952	1.97117	1.80195	1.71127	1.86787	1.65417
18460227	3.21092	2.91509	3.23583	3.7361	3.13539	3.32204	3.31917	3.08796	3.41875	3.10232	3.13734	3.24326	3.407	3.1002	2.94835
18460241	10.9194	10.7703	11.2507	10.7746	10.6909	10.7051	10.6399	11.2507	10.0696	10.028	10.0016	9.98086	10.7805	10.1868	10.0028
18460246	3.09209	3.15588	3.06296	3.03375	3.18674	3.34169	2.9521	3.1936	3.18674	3.30187	3.55422	3.18451	2.91198	3.44794	3.35811
18460248	4.4915	4.62778	4.00114	4.39839	4.58365	4.80917	4.4915	4.73704	4.87112	4.35374	4.4634	4.40285	4.80806	4.64499	4.45657
18460250	5.89388	5.94168	5.88347	6.11595	5.98779	6.02851	5.99189	5.83966	6.32184	6.31487	6.42269	6.43491	6.12169	6.2676	6.50013
18460258	10.271	10.2799	9.91947	10.3835	9.96737	10.4911	10.0198	10.3355	10.6802	10.697	10.8866	10.7792	10.7286	10.9624	10.9325
18460269	2.08108	2.0775	2.31045	2.1379	1.92622	1.98635	2.17739	1.97538	1.93808	2.22023	2.19177	1.79665	1.98938	2.00243	1.71074
18460277	6.68033	6.70187	6.68696	6.87672	6.79003	6.64279	6.60138	6.90729	7.5986	7.42749	7.60698	7.45691	7.76884	7.49656	7.62368
18460284	5.04603	4.56369	4.59124	5.56549	4.68628	4.87205	4.72353	4.77449	4.77449	4.68628	4.6711	4.19567	4.42501	4.7138	4.74895
18460288	5.33178	5.13568	5.33465	5.57151	5.65731	5.00354	5.19261	5.31084	4.18501	4.25562	4.78266	4.30457	4.29256	4.49419	5.07848
18460303	11.0619	11.0698	11.145	11.1268	11.1769	11.1099	11.137	11.2234	11.3793	11.3019	11.3842	11.3115	11.4122	11.0469	11.248
18460310	1.63201	1.96067	1.72193	2.31233	1.9616	1.82108	2.13217	1.20639	1.26312	1.84373	1.46089	2.08365	1.67772	1.71904	1.6902
18460312	8.44434	8.6635	8.10309	8.63325	8.64575	8.46844	8.54791	8.14855	8.38007	8.59635	8.44415	8.50317	8.00143	8.49919	8.37454
18460319	7.77942	7.74106	8.15879	7.89766	8.0479	7.74894	7.94764	8.02056	8.5399	8.67672	8.56456	8.37938	8.65827	8.12857	8.42192
18460330	3.45792	3.85251	4.04353	3.33342	3.49138	3.91922	3.58059	3.90305	3.67637	3.98642	3.26143	3.44753	4.19697	4.3204	4.06831
18460336	2.62359	1.93924	2.34849	2.60685	2.58405	2.39791	2.19398	2.27998	2.34849	2.40778	2.11349	2.34849	3.01437	2.4103	2.30214
18460342	8.77445	8.57101	9.20218	8.59898	8.65893	8.37674	8.55092	8.98924	8.77895	8.65244	8.54866	8.66881	9.11244	8.62226	8.5426
18460347	6.1262	5.40051	6.11629	5.80568	5.83853	5.42294	5.27456	6.56068	6.90785	6.92648	6.64417	6.6483	7.16853	6.52368	6.61439
18460351	6.64956	6.64131	7.26629	6.73993	6.83869	6.67894	6.79905	7.16821	7.21064	7.22422	7.0769	7.10718	7.44864	6.94994	7.04036
18460360	1.99349	2.08781	2.1059	2.39982	2.31723	2.11062	2.21975	2.27834	2.33776	2.81265	2.60169	2.49421	3.00855	2.26656	2.2969
18460370	9.80512	10.4429	7.97191	9.74191	9.92152	10.3168	9.74039	8.25101	8.51219	8.85492	9.21675	9.25987	7.83583	9.48919	8.71074
18460374	8.30489	8.35531	7.93916	8.40581	8.54124	8.45431	8.25264	8.17493	8.42363	8.45305	8.55634	8.41663	8.31188	8.33262	8.7118
18460384	6.52919	6.76985	6.29793	7.00233	6.59599	6.80399	6.46845	6.86475	7.25333	7.5371	7.48521	7.31473	7.36049	7.53331	7.58184
18460392	1.83136	1.82884	1.86985	1.93599	2.16522	2.30384	1.92272	1.95666	1.75525	2.43644	2.11475	1.59479	1.70548	2.57877	1.74955
18460396	2.1879	2.23476	2.07144	2.14047	2.35857	2.4119	2.44112	1.95855	2.33657	2.25628	2.60949	2.13988	2.31389	2.41591	2.32876
18460401	9.06127	9.00093	7.97726	8.97736	9.16943	9.09952	9.06588	8.47145	6.6842	6.92906	7.53731	7.02781	5.87652	8.01359	7.81525
18460404	2.3663	2.68638	2.61928	2.36863	2.47446	2.52466	2.79997	2.52466	2.60166	2.77279	2.52466	2.52466	2.79224	2.1303	2.20956
18460412	1.35884	1.5787	1.37588	1.29899	1.37588	1.37588	1.89728	1.53569	1.37588	1.24631	1.59333	1.34886	1.37588	1.05691	1.35884
18460414	5.38079	5.07402	4.92015	4.83192	4.59091	5.2824	4.97606	5.29308	4.18288	3.9083	4.26671	4.05557	3.0795	4.717	4.72968
18460419	8.62921	8.66378	8.24471	8.46188	8.72599	8.73925	8.62405	8.00761	7.19483	7.61901	7.51055	7.46866	7.26981	7.48587	7.34945
18460452	2.478	2.28627	2.0879	2.36863	3.02016	2.41855	2.02028	2.54428	2.19121	2.81066	2.36863	2.61571	2.49516	1.90838	2.04312
18460459	4.46029	3.45423	5.36553	4.52167	4.56006	4.27215	4.58637	5.74225	3.82879	3.49296	3.50059	3.6537	4.26414	4.33085	4.27215
18460468	3.40738	3.46899	3.02966	2.8963	3.18156	2.69924	3.62032	3.17725	3.06289	3.18034	3.34412	3.46215	3.13619	3.15428	3.18024
18460475	8.28885	8.0076	8.20558	8.14964	8.25655	8.02578	8.28092	8.18431	8.48909	8.52164	8.48499	8.66715	8.72521	8.37485	8.57739
18460499	8.08584	8.2558	7.77692	8.06346	8.19228	8.19179	8.04465	7.53829	7.98558	8.06304	8.07376	8.03573	7.83656	8.09485	7.91037
18460509	1.61432	2.11731	1.47719	1.77134	1.61432	1.67665	1.71788	1.78155	1.78155	1.71499	1.78155	1.80943	2.0658	2.34542	1.80513
18460512	7.54887	7.56706	7.74357	7.66636	7.7087	7.73987	7.58769	7.46016	8.01466	8.09562	8.1952	7.98134	8.1276	7.63806	7.74783
18460520	6.68705	6.58265	6.16294	6.27527	6.14242	6.45232	6.24552	6.69281	5.96859	6.2312	6.24662	6.45991	5.90945	6.60311	6.77258
18460529	1.81059	2.06659	2.2086	2.23508	2.26735	2.32835	2.00244	2.05019	2.35695	2.24145	2.06659	1.80826	2.06659	2.10755	2.27695
18460537	7.55651	7.48137	7.51998	7.53417	7.65546	7.43182	7.58871	7.80725	7.55464	7.58243	7.56855	7.56103	7.7176	7.56408	7.5875
18460546	5.86184	6.04356	5.99296	5.96128	5.69921	5.61083	5.91572	5.91572	6.32649	6.35988	6.13255	6.43685	6.56584	6.26867	6.39711
18460557	2.45494	2.89239	2.57868	3.17628	3.63823	3.44448	2.90621	3.1617	2.96032	2.85312	2.66058	2.79413	2.96911	3.12404	2.3514
18460559	4.24679	4.0651	4.27281	4.25902	4.21786	4.26537	4.16358	3.86491	4.06564	4.91685	3.91548	4.43801	4.81108	4.50945	4.16356
18460564	6.72827	7.08858	7.12544	7.1508	6.9301	7.26776	7.06529	7.22045	8.37445	8.1834	8.43696	8.20243	8.40815	8.21354	8.31456
18460573	7.30558	7.51778	7.51891	7.57501	7.34215	7.44007	7.57675	7.57183	7.78063	7.84252	7.85806	7.66515	8.04601	7.6979	7.89219
18460590	2.56861	2.81445	2.57416	2.46423	2.27999	2.76818	2.58168	2.68644	3.16011	3.13383	3.00624	3.07476	3.41119	2.84675	3.02952
18460593	7.73875	7.98429	7.82764	7.7154	8.05191	7.90603	7.95098	7.74638	6.34128	6.66712	6.67573	6.65784	6.61845	6.38968	6.57783
18460606	7.90585	7.88151	8.19639	7.96773	7.81495	7.93705	7.89941	8.26727	8.03797	7.97121	7.89122	7.94273	8.31315	7.98734	7.93421
18460612	3.06305	2.81354	2.98398	2.53275	3.39162	2.71597	2.71812	2.94584	4.48299	4.53668	4.3148	3.99416	3.70219	3.30928	3.42953
18460622	10.08	10.2269	10.1962	10.2633	10.1735	10.0679	10.1179	10.0877	10.4612	10.4789	10.5392	10.2012	10.6191	10.2686	10.4032
18460627	1.33325	1.48678	1.65268	1.79998	1.51695	1.49468	1.50322	1.60518	1.38796	1.2458	1.69352	1.47619	1.47727	1.49468	1.10323
18460629	1.4331	1.55836	1.42404	1.51981	2.08424	1.46636	1.41049	1.52016	1.35227	1.9762	1.24577	1.27262	1.33332	1.6029	1.41164
18460632	2.12945	1.52102	1.82372	1.88558	1.65514	1.76401	1.94468	1.97487	1.86919	1.56652	1.83577	1.79108	1.85388	2.00603	1.94305
18460645	1.4754	1.59961	1.60392	1.2295	1.64082	1.64775	1.64823	1.42687	1.60392	2.10453	1.74189	1.21044	1.96878	1.86953	1.60392
18460656	1.78589	2.2937	1.63448	1.741	2.40166	2.11374	1.60369	1.78731	1.83188	1.79787	1.74298	1.78589	1.51713	1.76868	1.78082
18460663	2.1133	1.94435	1.44686	2.1133	2.1133	2.60785	2.21601	2.1133	1.82314	2.66536	2.39778	2.51609	2.09178	1.84624	1.93285
18460671	2.29752	2.22227	2.00264	2.33345	2.2717	2.2717	2.2717	2.22648	2.2717	2.3631	2.57528	2.30608	2.2717	2.34544	2.2717
18460685	9.65659	9.62305	9.40839	9.62	9.47302	9.47909	9.6109	9.42977	8.95557	8.91285	9.02619	8.86536	8.50421	9.03259	8.73194
18460695	2.80673	2.86224	2.40191	2.44889	2.56401	2.45344	2.73498	2.43965	2.60506	2.2171	2.26688	2.19815	2.2523	2.44889	2.24663
18460705	2.21737	2.51779	2.56071	2.60719	2.26734	2.73307	2.82466	2.89632	2.41063	2.44081	2.35139	2.95614	3.52219	2.60166	2.71863
18460713	6.67594	6.41975	6.81493	6.84531	6.94302	6.61558	6.87766	6.83594	7.27085	7.40092	7.34817	7.22766	7.5053	7.08002	7.24889
18460723	5.28267	4.90644	5.75633	5.17559	5.55824	5.00057	5.16659	5.5775	4.79409	5.07044	4.58883	5.12213	5.1381	5.1381	5.13652
18460749	2.01218	2.274	1.60535	2.74236	2.70311	3.33794	2.02203	2.56224	3.50697	2.67294	2.42825	2.65106	1.94451	2.34955	2.50178
18460753	1.36383	1.61363	1.45569	1.77915	1.58866	1.76186	1.37654	1.62097	1.46665	1.1962	1.47672	1.35258	1.25913	1.44202	1.28261
18460755	7.32619	7.24919	7.26949	7.30874	6.85091	7.0894	7.21666	6.98261	6.44881	6.34608	6.39375	6.72602	6.38331	6.54337	6.45602
18460766	3.52756	3.79013	3.84454	3.99474	3.78671	3.4017	3.94747	3.34164	3.73212	3.99474	3.42355	4.46888	3.78671	3.69266	3.91519
18460771	5.45061	5.18108	4.98421	5.13135	5.14367	4.80711	5.24136	5.41241	3.90736	3.9577	4.16639	3.46902	3.27687	4.66544	4.48194
18460781	4.01058	4.28199	4.63606	4.0296	4.26368	4.04581	4.21267	5.07375	2.92846	3.23567	3.44973	3.33855	3.24012	3.64088	4.00357
18460788	7.22889	7.38517	6.95999	7.45559	7.32469	7.27675	7.30351	7.20119	7.49116	7.64604	7.75315	7.66917	7.63262	7.84689	7.92489
18460807	4.44378	4.93831	4.87969	4.95615	4.38147	4.11653	3.61459	4.79406	4.9991	5.13698	3.78485	4.40749	5.75988	5.72839	4.90202
18460809	8.40359	8.47619	8.15786	8.15879	7.99537	8.20335	8.20104	7.95484	9.7582	9.86158	9.8197	9.838	9.73479	9.41226	9.50401
18460818	8.09776	7.9603	8.14147	8.24293	8.39953	7.9678	8.04527	8.11507	9.09847	9.03312	8.95457	8.99175	9.19299	8.70072	8.82896
18460823	11.0565	11.0805	11.0033	11.0913	10.9031	11.0325	11.0098	11.1466	11.0292	11.1058	11.0697	10.921	11.0788	11.1535	11.1351
18460831	3.50296	3.0486	3.50296	2.94576	3.74073	4.50231	3.94164	4.46467	4.15537	3.01911	4.06378	3.29783	3.50296	2.67374	3.29084
18460839	4.57412	4.92942	4.92396	5.12981	4.46552	5.08735	5.00463	5.23745	3.86917	3.57735	3.98691	3.70592	3.27698	4.03172	4.39173
18460846	2.0351	2.20663	2.75399	2.68274	1.84976	1.96486	1.77069	1.88841	2.19341	2.16744	1.9832	1.99237	2.30275	2.3162	1.91935
18460854	5.57328	5.2967	5.59246	5.40788	5.59964	5.36612	5.30126	5.7892	6.25425	6.13333	5.92083	5.91949	5.93935	5.89912	6.0052
18460859	4.25236	4.14389	3.87054	3.79828	3.95609	4.37491	4.364	4.23184	4.27058	4.49938	4.18126	3.57619	3.95969	4.12024	3.87748
18460863	2.73631	2.45715	2.7018	2.37888	2.50807	2.52081	2.58643	2.24337	2.38209	2.21295	2.78829	2.7283	2.39959	2.52631	3.07649
18460865	6.8508	6.90805	7.05695	7.03536	6.9529	6.92465	7.11185	7.40872	8.12338	8.10192	7.96314	7.9687	8.11789	7.72459	7.95892
18460872	7.70924	7.66541	7.89083	8.08108	7.72227	7.59713	7.89717	7.83343	8.42861	8.4357	8.47983	8.36255	8.51501	8.09836	8.49484
18460880	3.13498	2.79728	2.82472	2.79852	2.88449	2.98261	3.10106	2.56171	2.84672	3.09903	2.84672	3.00356	2.69346	2.55152	2.84672
18460887	2.96811	2.95315	2.68076	2.88756	2.74916	2.67257	3.01089	2.9827	3.06263	2.54335	2.61428	2.37865	2.65798	2.74916	2.74916
18460889	1.28422	1.62411	1.54565	1.58945	1.8195	1.79878	1.71759	2.23619	1.8074	1.58705	1.88673	1.44778	1.8854	1.40551	2.02833
18460891	2.25819	2.36761	2.71983	2.18444	2.94661	2.56922	2.58823	2.54466	2.42971	2.48506	2.91953	2.16212	2.88293	2.39427	3.29624
18460893	2.9796	2.67033	1.67331	3.18114	3.46137	2.3977	3.89141	2.22746	3.3331	2.78655	3.18548	2.98808	2.22003	2.4603	2.64761
18460895	3.28364	3.34961	2.97927	3.51234	3.46927	3.47977	3.22117	3.28364	3.04075	3.29431	3.35513	2.61091	3.91961	2.68367	3.28364
18460897	2.00992	2.22955	2.00992	2.36256	2.00992	2.51283	2.27023	2.0013	2.20282	2.00992	2.00992	1.96637	1.61196	1.79111	1.64356
18460899	7.13179	7.18519	6.98748	7.0342	6.9236	7.41789	6.8779	6.95692	6.16538	6.46768	6.47271	6.8779	6.69413	6.82829	6.29503
18460907	7.25596	7.11439	7.37161	7.20641	7.45563	7.34835	7.06732	7.0793	7.27137	7.14968	7.40211	7.20427	7.26355	7.10127	7.13935
18460918	7.75014	7.30019	8.16074	7.76805	7.55582	7.32673	7.39394	8.27632	7.97506	7.86946	7.70462	7.77108	8.21165	8.05488	7.9131
18460922	8.21739	8.20198	8.18415	8.2517	8.08201	8.1412	8.28731	8.50524	8.83521	8.75272	8.77067	8.77001	8.96723	8.79892	8.78262
18460930	7.11146	7.11588	6.76855	6.86171	6.89076	6.7493	6.98012	6.37067	7.5942	7.62748	7.28905	7.50371	7.68026	7.16208	7.22907
18460946	6.86947	6.74085	6.63194	7.08066	6.91256	6.40292	6.93414	6.94746	4.87947	5.12356	5.31742	4.88501	4.76918	6.20415	5.98005
18460953	8.39886	8.41581	7.96855	8.28659	8.43188	8.49974	8.39714	8.1109	8.46764	8.44033	8.53618	8.54076	8.23512	8.43647	8.51932
18460965	1.80023	2.53977	2.86764	2.03171	2.34242	1.80762	2.43073	1.87543	1.67355	1.54713	2.09478	2.3626	2.26516	2.55593	2.68921
18460967	3.18289	3.64779	3.78671	3.01471	3.85434	3.42988	3.19787	3.21417	3.8446	3.78671	3.96654	4.19942	3.54209	4.03088	4.28874
18460969	2.98646	3.18873	2.78014	2.68398	3.45492	2.32582	2.94819	2.49183	2.57602	2.46841	2.07958	2.11024	2.2793	2.78511	2.65945
18460971	1.21353	1.57172	1.04544	1.35332	1.4393	1.46035	1.0095	1.03289	1.45245	1.22769	1.15703	1.40409	1.3974	1.53602	1.1359
18460973	1.69314	3.20797	1.28061	1.42737	1.82644	1.62987	2.23575	1.38336	2.20593	1.86309	1.50227	1.29104	1.47893	2.17936	1.77849
18460975	6.24463	6.24654	6.14565	6.06202	6.46648	6.09975	6.35199	6.19946	6.07548	6.08423	6.00071	5.95857	5.95224	5.9883	5.85638
18460996	9.11399	9.07421	8.72964	9.08864	9.06838	9.16016	9.17668	8.72123	8.87057	9.13131	9.03209	9.03989	8.92454	8.97097	9.05127
18461007	3.25002	3.15809	2.95384	3.52211	3.36249	3.2701	2.92424	3.53295	3.50704	3.28845	3.11868	3.2177	3.36686	3.28132	3.20859
18461009	1.3439	2.48373	1.61329	1.73179	1.26624	1.35077	1.63146	1.22557	1.24005	1.12751	1.10295	1.49846	1.22557	1.76044	1.21112
18461011	8.05468	7.82191	8.11311	8.03314	7.78814	7.67369	7.8975	7.90779	8.19914	8.36509	8.34052	8.29035	8.50922	8.14344	8.2174
18461017	8.77059	8.99823	8.69901	8.90287	8.93722	9.04705	8.84017	8.85779	9.3558	9.26923	9.45036	9.4002	9.17179	9.62993	9.61761
18461023	7.8321	7.934	8.74271	7.98243	7.9843	7.81766	7.78637	8.71362	7.73862	7.76352	7.83019	7.86373	8.07189	7.93475	7.96515
18461028	5.36634	5.3992	5.62832	5.50758	4.85223	5.52443	5.46059	5.65854	5.48134	5.56409	5.58436	5.57161	5.965	5.62902	5.75211
18461032	5.4424	5.564	5.74484	5.72654	5.37245	5.31601	5.45191	5.5149	6.17832	5.76128	5.71908	5.76158	5.84298	5.7938	6.01092
18461037	8.24836	8.27862	8.11625	8.21794	8.10716	8.27203	8.19774	8.19351	8.30008	8.20167	8.11604	8.19351	8.19351	8.08111	8.25829
18461049	6.19377	5.84802	6.88393	6.20794	6.30496	6.29404	6.44451	6.94162	5.21978	5.32583	5.15126	4.89095	5.04135	5.82168	5.79156
18461055	2.71422	3.48303	3.21544	3.27344	3.17688	4.02859	2.7525	3.15352	3.37946	2.99915	4.02545	3.40161	3.40161	3.30329	4.08959
18461057	3.20312	3.58684	3.32516	3.24998	3.22544	3.08408	3.10727	3.49086	3.32516	2.99894	3.09584	3.13757	3.83538	3.3603	3.45163
18461059	4.37019	3.15112	6.01409	2.79488	5.36658	5.31604	4.19986	5.69894	4.82105	5.29015	5.31447	4.95479	4.9291	2.90616	5.35588
18461061	1.4439	1.71988	1.55374	1.40513	2.17061	2.07474	1.7043	1.91067	2.39131	1.96406	2.23212	2.85678	2.98573	2.34271	2.46897
18461065	4.4412	4.18617	4.78437	4.62357	4.96092	4.25917	4.4468	4.43312	3.23138	3.76608	3.48174	3.92967	3.48303	3.27808	3.54147
18461076	7.25078	7.13175	6.84446	7.25727	7.16635	7.07671	7.3312	6.99632	7.64897	7.69504	7.80184	7.95	7.83617	7.67296	7.73449
18461087	6.17232	5.72625	6.82325	6.02524	5.8665	5.73347	5.43487	6.76421	6.11604	5.89727	5.79877	6.02386	6.46089	6.07142	5.51398
18461094	6.04399	6.25142	5.92946	6.32261	6.27126	6.53307	6.28797	6.17441	5.46257	5.02741	5.0266	4.79789	4.54269	5.65654	5.79529
18461100	3.94915	3.95931	4.03797	3.69002	4.25192	3.61813	4.15754	3.93025	3.32012	3.39691	3.23832	3.69002	2.9698	3.66799	3.51317
18461104	1.76135	1.29473	1.71467	1.55794	1.74777	1.60053	1.40679	1.60918	1.78638	1.5677	1.61933	1.652	1.44181	1.78638	1.95073
18461106	5.11292	5.60317	5.30586	5.05367	5.11966	5.33498	5.34233	5.67507	4.42067	4.56163	4.63308	4.76042	5.11448	4.45592	4.48926
18461113	9.36561	8.85601	9.10851	9.26557	9.42445	8.89092	8.89534	9.35697	7.17474	7.40952	7.12158	7.45022	6.97797	8.48706	8.2059
18461117	4.43767	4.99278	5.11694	4.87028	3.99132	4.59769	4.32986	5.0977	5.57555	5.65027	5.64428	5.49539	6.26494	5.80447	5.89666
18461124	1.57838	1.65812	1.829	1.57532	1.6397	1.6397	1.5994	1.65697	1.6397	1.66988	1.63373	1.62228	1.6397	1.6397	1.50013
18461126	11.173	11.2806	11.3372	11.16	11.0707	10.9295	11.0778	11.4371	11.1195	11.1492	11.0909	11.0647	11.2623	11.2211	11.0613
18461129	7.40205	7.70966	7.42343	7.54446	7.29919	7.59797	7.49894	7.62329	7.70146	7.72324	7.7503	7.61175	7.88689	7.58233	7.74261
18461148	5.8194	6.0488	5.4534	5.68674	6.21839	5.53387	5.80713	5.85521	6.48075	6.33436	6.38273	6.55468	6.42583	6.93741	6.9305
18461153	7.4195	7.24402	7.5828	7.51071	7.26512	7.28082	7.44018	7.56113	8.13058	8.17991	8.06509	8.21721	8.3476	8.03927	8.21179
18461168	7.31964	7.16287	7.10322	7.02499	6.96678	7.33816	7.10366	7.1153	7.68928	7.55478	7.76575	7.56161	7.64469	7.6257	7.69908
18461175	6.19768	5.99121	6.59218	6.03006	5.80693	5.54203	5.76529	6.1527	6.60854	6.44345	6.26257	6.38416	6.62425	6.16106	6.53221
18461185	2.64233	2.43786	2.56737	2.53386	2.50288	2.53386	3.20105	2.37349	2.53386	2.13044	2.60964	2.53386	2.5078	2.65799	2.56765
18461192	1.86961	2.1261	1.64792	1.84379	1.84055	2.33876	1.97996	1.65989	2.03706	2.51272	2.07997	1.70894	2.43574	1.6723	1.92328
18461196	2.36595	2.36595	2.11764	2.57099	2.04532	2.16587	2.45659	3.04897	2.712	2.11432	2.2674	2.28631	2.48156	2.36595	1.98843
18461198	5.33462	5.88414	5.43024	5.8137	5.76705	5.76366	5.57719	5.52344	5.57118	4.95009	5.54394	5.43662	5.69043	4.90108	5.36034
18461209	6.58145	6.0735	6.37873	6.32142	6.64235	5.94241	5.79907	6.72355	7.71325	7.54066	7.59145	7.58195	7.84858	6.98116	7.39258
18461214	6.10072	6.27874	6.29056	6.12069	6.00903	6.20478	6.02693	6.37473	6.41789	6.42859	6.35641	6.32509	6.69477	6.19162	6.23848
18461227	7.83023	7.83023	7.89486	7.79878	7.50389	7.74917	7.65449	7.83023	7.85086	7.83023	7.7162	7.79474	8.05269	7.9432	8.00754
18461240	5.37045	5.21214	5.84988	5.79374	5.43177	4.9075	5.49771	5.79697	5.88393	6.32096	5.84271	6.03437	6.51157	5.96078	6.1263
18461247	7.56032	7.34865	7.64801	7.18473	7.32751	7.1954	7.51417	7.70145	8.12311	8.0301	7.99525	8.11515	8.2768	7.70145	7.99634
18461253	8.19133	8.31848	8.32414	8.51477	8.48424	8.37001	8.28105	8.36521	8.83905	8.85957	8.88691	8.69944	8.87563	8.72798	8.89894
18461267	4.60562	4.48873	4.58346	4.23774	4.71975	4.73284	4.49906	5.04358	4.11109	3.91431	3.4544	3.63792	3.97245	4.00554	4.28694
18461270	1.88304	1.96456	1.70578	1.57867	2.22411	1.92587	1.97136	1.74368	1.94436	1.92366	2.05226	1.92587	1.75716	1.91614	2.51611
18461274	3.51723	3.00408	3.59028	3.04038	3.07841	3.10739	3.40789	3.28242	3.10739	3.06372	3.07557	3.10739	2.65758	3.20397	2.98009
18461284	2.68325	2.80345	2.39773	2.59017	2.75901	2.78424	2.32871	2.91101	3.0857	2.60964	3.20692	2.81685	2.7768	3.03367	3.33016
18461290	8.69068	8.52854	8.48726	8.50341	8.7418	8.63486	8.57711	8.48645	8.55402	8.63372	8.49861	8.62111	8.59029	8.492	8.81888
18461316	11.1426	11.0843	11.0486	11.2434	11.1857	11.1582	11.1905	11.2076	11.6857	11.8152	11.8042	11.7113	11.7116	11.5433	11.8255
18461322	10.8916	11.1223	11.0316	11.0342	10.9824	10.939	10.8926	11.1817	10.9041	11.0334	10.9964	10.9272	11.1876	11.4236	11.2734
18461326	10.3871	11.0088	9.46255	10.5256	10.6834	11.011	10.4409	9.91467	10.2917	10.5458	10.7155	10.5253	10.1113	11.1124	10.8696
18461330	3.04484	3.10072	3.08851	2.97717	3.11046	3.16627	3.056	3.22528	2.62585	2.23843	2.38831	2.3388	2.8992	3.23487	3.09805
18461336	3.28837	2.92384	3.78455	3.01927	2.96138	3.59234	2.71589	3.9745	2.85106	2.78993	2.98592	2.9263	3.72768	3.42402	3.48388
18461343	4.58098	4.58837	4.81406	4.75912	4.71628	4.54336	4.58837	4.61084	4.38407	4.48088	3.98402	4.03986	4.30791	4.63576	4.38771
18461351	1.80254	1.91253	1.74268	1.80254	2.04275	1.99002	1.74007	1.80254	1.67355	1.88193	1.49671	1.7836	1.95236	1.63383	2.21545
18461357	3.93574	3.91724	4.39643	4.09002	3.81138	4.16219	3.78834	4.66096	4.29714	4.47378	3.94788	4.09002	4.604	4.16219	4.17935
18461360	8.82732	9.10814	8.73584	8.94029	8.92855	9.15081	8.91901	8.72162	8.56513	8.76072	8.76004	8.82732	8.73421	8.7367	8.77847
18461367	6.93789	7.03012	7.07245	7.05517	6.98826	7.15296	6.95195	6.91038	6.45637	6.23674	6.39071	6.26868	6.20681	6.2153	6.23648
18461377	4.55378	5.03981	4.41409	4.66137	4.50373	4.31274	4.41802	4.03797	3.37773	3.68385	4.03797	3.53954	3.2677	3.26522	3.66695
18461399	6.64632	6.50341	6.93779	6.51382	6.4197	6.43716	6.44181	6.79855	6.3984	6.18545	6.27728	6.34895	6.47306	6.45242	6.03788
18461411	5.80941	5.79928	6.27984	6.28725	5.91071	6.13654	5.9081	6.22798	5.3012	5.06031	4.85646	5.12775	4.73997	5.55618	5.83626
18461417	6.99795	7.13277	6.71694	7.33395	6.87085	6.74351	6.99401	6.59712	5.50825	5.7591	5.98347	5.84292	5.47408	5.87561	6.035
18461423	2.52841	1.79307	2.01987	2.26998	2.19241	2.0004	1.98544	2.01246	2.07846	1.65023	2.07097	1.97802	1.70322	1.8178	1.98544
18461429	5.10792	4.86581	5.63966	5.73008	5.03135	5.03135	5.69495	5.62272	5.24599	4.57245	5.03135	5.03985	4.66018	4.09489	3.79072
18461431	6.77914	6.60946	6.57879	6.84641	6.96093	6.67406	6.79387	6.77509	7.55395	7.65565	7.64195	7.48747	7.70056	7.5912	7.69053
18461447	3.93936	3.73471	3.52329	3.34544	3.81185	3.8386	4.53002	3.18138	2.72996	2.54821	2.72157	2.89728	2.21204	2.91441	2.46474
18461453	5.16603	4.99404	4.78642	4.71467	5.27108	4.93379	4.44713	4.75182	5.34681	4.576	5.04675	4.99261	4.96423	5.23386	5.23081
18461455	9.00796	9.26571	8.44025	9.1419	8.9069	9.07953	8.96658	8.48083	8.77156	8.84603	8.61664	8.81743	8.08052	8.85894	8.70526
18461465	1.58673	1.49973	1.29474	1.7924	1.53099	1.66959	1.58709	1.46476	1.84077	1.74678	1.49272	1.47926	1.39437	1.55875	1.5453
18461467	6.76025	6.16298	6.55351	6.7859	6.75208	6.06521	6.53293	6.95482	7.52859	7.59266	7.42425	7.63701	7.81607	7.67145	7.60716
18461472	7.17715	6.71043	7.20484	7.2079	7.45963	6.67787	6.99665	7.4233	8.01316	7.8515	7.72083	7.74299	8.02138	7.39767	7.65428
18461478	6.03995	6.14168	5.39296	5.59817	5.94188	6.15205	5.70904	5.50241	4.5566	4.37689	4.49166	4.97162	4.20393	4.99054	5.3554
18461486	5.63844	5.54124	5.59107	5.51035	5.76424	5.49382	5.66197	5.24165	5.8047	5.67085	5.57505	5.59107	5.59975	5.22655	5.5259
18461509	2.02586	2.40642	2.9055	3.62078	2.651	3.15276	2.77934	3.281	2.39792	2.49643	2.25372	2.89723	2.651	2.28759	3.39534
18461516	2.05911	1.72718	2.00796	2.05911	1.94661	2.05911	2.19113	1.9638	2.05911	2.05075	2.35194	2.09786	2.62433	1.86743	2.05911
18461520	2.42048	2.32861	2.02279	1.9313	2.53386	2.0236	2.29863	1.8463	1.9834	2.10747	1.7077	2.02279	1.76481	1.85402	1.96509
18461526	8.10432	7.41582	8.27849	7.736	8.3458	7.67177	8.25888	7.91314	8.09915	8.13426	7.80587	8.14357	7.72613	7.75531	6.92553
18461528	1.65785	1.67315	1.6251	1.65972	1.85487	1.96119	1.62177	1.89906	1.48309	1.63177	1.68776	1.59949	1.4982	1.3858	1.40324
18461532	1.96847	1.96847	2.4117	1.75051	1.74938	1.68786	1.9654	2.4071	1.9321	1.86652	2.23753	2.09786	2.19623	2.20705	1.94932
18461538	3.8919	4.43495	4.24735	4.457	4.59017	4.32643	4.34438	4.28791	4.26673	4.28791	4.07069	4.06682	3.96916	4.40666	4.34967
18461546	7.26263	7.16078	7.14662	7.05674	7.13635	7.25138	7.26059	7.25734	7.89442	7.87545	7.89733	7.89339	8.06245	7.48006	7.58693
18461554	7.73031	7.62342	7.80308	7.74057	7.67587	7.44076	7.90219	7.70561	7.95849	7.99524	7.85467	7.92949	8.10938	7.79753	8.02119
18461561	3.05223	2.78457	2.25799	2.39391	2.60698	2.66198	2.38874	3.0618	2.27348	2.88772	2.8822	2.30421	2.27008	2.05686	2.27715
18461563	1.60574	1.52506	1.4506	1.67743	1.39788	1.56038	1.85282	1.39566	1.54476	1.71586	1.60789	1.6774	1.67858	1.69471	1.69328
18461568	2.06938	1.72535	1.82988	1.82988	2.13044	2.33816	2.02391	2.06657	2.01227	2.35772	2.01227	2.01227	2.05695	1.9012	1.88973
18461570	2.35133	2.64718	2.63224	2.82656	2.47641	2.35422	2.62261	2.34492	2.47313	1.89218	2.32655	2.41845	2.93468	2.30358	2.47313
18461578	1.51121	2.05034	2.10074	1.75508	1.71341	2.05034	2.16198	1.49512	2.12077	2.07444	1.85223	1.63027	1.81494	1.70943	1.63961
18461581	1.29781	1.44116	1.21292	1.41561	1.7118	1.31938	1.48665	1.2025	1.42864	1.49567	1.53273	1.49846	1.4582	1.45844	1.42185
18461583	1.92956	1.623	1.73758	1.25373	1.79509	1.90175	1.5744	1.22973	1.42585	1.78345	1.50871	1.74731	2.30347	1.86676	1.26783
18461585	1.28486	1.51526	1.4093	1.42626	1.58835	1.43643	1.30816	1.39265	1.38533	1.28027	1.45816	1.26038	1.56805	1.4437	1.37965
18461587	1.65886	1.42157	1.66675	1.65886	2.02566	1.49089	1.92354	1.88892	1.51695	1.95084	1.64182	1.85185	1.67355	1.51695	1.48353
18461590	2.70945	3.33371	3.03165	2.60166	2.72674	3.21309	1.93943	3.73928	2.90895	1.8618	2.71103	2.56353	1.87312	3.03165	2.50108
18461592	5.99689	5.55572	5.56528	5.90495	5.40025	5.68363	5.56537	5.25325	5.17219	5.49248	5.55572	5.43761	4.86272	5.94124	5.26572
18461598	6.09996	6.21272	6.37873	6.29866	6.28842	6.43989	6.65744	6.47887	6.90925	7.15561	6.99702	6.87192	7.34202	6.81331	6.84612
18461612	8.70057	8.2686	8.4643	8.53425	8.58951	8.06223	8.51549	8.45053	8.53665	8.6008	8.48419	8.5282	8.52051	8.55325	8.3761
18461616	6.69938	6.68729	7.0205	6.51453	6.96415	6.70433	6.66736	6.95752	7.42982	7.47456	7.23085	7.08891	7.542	7.12444	7.40967
18461621	8.92598	8.78809	8.90129	8.77004	9.06655	8.74906	8.82401	8.87874	8.9875	9.03285	8.94685	9.03947	9.15883	8.8292	8.97359
18461628	7.95535	7.80734	8.12612	7.98404	7.97453	8.03504	7.67697	8.2399	8.08174	7.98637	7.9979	8.06788	8.08418	7.72453	7.79111
18461638	8.19623	8.2857	8.31342	8.42128	8.47106	8.33994	8.49954	8.2857	8.65058	8.90076	8.79499	8.70698	8.71142	8.53133	8.6089
18461652	9.59207	9.55558	9.41452	9.52516	9.71433	9.68069	9.67431	9.27641	9.08582	9.22033	9.12169	9.20711	9.06334	8.86019	9.13467
18461664	5.05367	4.73703	4.94345	4.97737	5.21885	5.13529	5.17776	4.91984	5.33328	5.11059	5.00485	5.40153	5.10214	5.17776	4.21581
18461666	7.58075	7.53434	8.31336	7.7748	7.47944	7.47758	7.46872	8.28865	8.64871	8.57303	8.38963	8.34067	8.99851	8.63796	8.44064
18461670	7.71378	7.3728	8.0371	7.73405	7.1738	6.9051	7.09	8.10147	7.76151	7.59802	7.49559	7.58004	8.41084	8.0239	7.83763
18461676	3.213	3.30311	3.52846	3.35227	3.51427	3.07308	3.55733	3.28007	3.84713	4.03904	3.71422	3.48232	3.77009	3.19742	3.91087
18461686	9.32994	9.55655	9.24606	9.51016	9.54477	9.42614	9.46643	9.51405	9.52573	9.53569	9.65896	9.54356	9.60148	9.62066	9.57405
18461691	6.50313	6.93169	6.57046	6.54247	6.6421	6.93473	6.59764	6.19402	5.10385	5.62043	5.61951	5.23506	4.73275	6.18223	6.0298
18461698	2.74753	2.4944	2.58953	2.89341	2.64938	3.20468	3.35101	3.723	2.77285	2.96466	2.70913	3.21982	2.49506	3.41238	2.78151
18461700	2.33361	1.7346	1.95661	1.88422	1.54675	2.14113	1.54956	1.49436	1.51601	1.55706	1.90586	1.7726	1.74817	1.73893	1.90099
18461702	1.71846	1.95333	1.76166	1.89412	1.85948	1.91277	1.68202	1.73424	1.38026	1.71846	1.78995	1.62376	1.73573	1.49098	1.32734
18461706	5.91936	6.02188	5.89351	6.04753	6.40897	6.10948	6.15116	5.6953	6.06083	6.04753	6.27371	6.01715	5.95915	5.84521	6.14049
18461716	7.09086	7.09668	6.96327	7.21504	7.23393	7.20373	7.33124	6.72377	6.9649	7.14601	6.95705	7.15662	6.77955	6.696	6.85535
18461728	3.80295	3.79692	3.2987	3.66469	3.27449	3.74657	3.13469	3.92314	7.51669	7.73825	7.5822	7.46475	7.69994	7.76983	7.62682
18461732	5.91426	6.40584	5.40227	5.74118	5.68665	6.02364	5.82949	5.09499	8.51658	8.64277	8.35706	8.47445	8.64807	7.90463	7.89963
18461738	8.31594	8.22908	8.22325	8.28318	8.22627	8.11524	8.432	7.97278	8.32078	8.53508	8.28812	8.41649	8.29127	8.1313	8.17841
18461744	7.2933	7.12513	6.90027	7.39278	7.25974	7.22726	7.24076	7.25683	7.82486	7.681	7.75633	7.72985	7.69772	7.65796	7.74988
18461753	5.53607	5.09708	5.80567	5.67692	6.11425	5.2927	5.85702	6.01743	5.99878	6.05473	6.12401	6.21016	6.28065	6.19797	6.1368
18461757	6.7511	6.87069	6.8334	7.01517	6.88999	6.74218	7.01667	6.60185	6.98266	7.12661	7.22239	7.21834	7.09733	7.00485	7.1051
18461764	1.60848	1.65317	1.65317	1.69472	2.17902	1.63502	2.05432	1.65317	1.645	1.65317	1.95285	2.09786	1.7678	1.11884	1.5262
18461768	4.88557	5.12009	5.11988	4.64105	5.25474	4.9458	4.91672	5.28415	3.28067	3.33876	2.83564	4.01884	3.12935	4.58901	4.12573
18461775	1.45563	1.75292	1.34305	1.84178	1.59727	1.95525	1.35563	1.57854	1.7256	1.4393	1.61364	1.60932	1.43871	1.62255	1.48942
18461777	2.75585	2.64375	2.16011	2.66941	2.99495	2.82172	2.66941	2.72905	2.69547	2.69816	2.78146	2.61598	2.53244	2.74388	2.66941
18461797	1.3569	1.37835	1.27837	1.49236	1.28742	1.27194	1.37835	1.24298	1.37835	1.42702	1.59687	1.37835	1.49088	1.39684	1.49418
18461799	2.25091	2.22418	2.05591	1.86741	2.71117	1.91436	2.23203	2.14724	4.72756	4.78187	4.74279	4.92142	5.12787	4.60948	4.05741
18461813	7.6503	7.29283	7.30335	7.43154	7.09656	6.69833	7.30655	7.09809	6.51602	6.59168	6.25574	6.42919	6.59464	7.31345	6.92595
18461823	6.81604	6.93325	6.99103	7.27019	7.42826	7.34127	6.94847	7.35134	7.70852	7.64445	7.84969	7.71347	7.73345	7.65392	7.77311
18461830	8.93457	8.66285	8.68551	8.63052	8.85792	8.8585	8.76536	8.7045	8.83925	8.96104	8.88831	8.88002	8.77849	8.66878	8.82399
18461838	6.84143	6.68016	6.67036	6.80563	6.86774	6.73077	6.6774	7.01882	7.60558	7.6125	7.69733	7.56688	7.66841	7.47005	7.58174
18461846	6.89657	7.02419	7.16646	6.95187	7.2294	6.98356	6.9121	7.30746	7.26892	7.51895	7.26047	7.19518	7.94255	7.58992	7.36553
18461853	5.06693	5.26509	5.11656	5.26101	4.98833	5.0879	5.12398	5.25336	5.47111	5.65925	5.56387	5.57754	5.90223	5.58535	5.77693
18461857	5.95637	5.94001	6.1166	6.09433	5.8372	5.98744	6.04032	6.10794	6.24642	6.30962	6.39109	6.35588	6.34128	6.38952	6.47438
18461870	9.17277	9.37343	8.84029	9.33872	9.36906	9.42575	9.18044	9.10986	9.48365	9.56602	9.6088	9.51894	9.52891	9.62971	9.66515
18461875	7.7129	7.66988	7.73744	8.02849	7.60037	7.61244	7.77144	7.8436	8.24051	8.31275	8.31673	8.23264	8.3141	8.19591	8.24228
18461885	8.08524	8.11198	7.95333	8.23105	8.28499	8.24729	8.04434	8.10905	8.63749	8.74984	8.74026	8.63883	8.59248	8.69189	8.72437
18461896	5.30406	5.33197	5.30406	5.06154	4.76267	5.17151	5.30406	5.23618	5.80504	5.30406	5.41507	5.32536	5.50364	5.28045	5.30406
18461903	2.03349	1.97823	1.99102	2.03349	2.46954	2.41757	2.01402	2.07135	1.95178	2.03349	2.02003	1.88449	1.93284	2.03349	2.36535
18461914	9.27706	9.28114	9.09811	9.15627	9.30989	9.26445	9.15816	8.96925	9.26533	9.29264	9.35155	9.27361	9.20762	9.37466	9.33338
18461925	7.67308	7.97958	7.34707	7.79813	7.57974	7.7853	7.59419	7.24609	7.84273	8.04276	7.99716	7.87387	7.81275	8.09	7.79813
18461933	5.90152	5.59792	5.53036	6.18693	5.44935	5.80471	5.6519	5.83088	4.95289	4.95497	4.06406	4.78607	4.40299	5.56703	5.44276
18461938	6.15515	6.26938	6.57753	6.5601	6.8007	6.42573	6.4297	6.42269	7.16741	6.93855	6.95	6.8496	7.15156	6.53945	6.73596
18461949	7.63566	7.43516	7.63562	7.73541	7.63643	7.64265	7.80495	7.69398	7.70844	7.81858	7.88139	7.7834	7.7067	7.53954	7.72235
18461959	7.57127	7.37636	7.7418	7.80685	7.59188	7.34293	7.75937	7.78063	8.01293	8.01525	8.05001	7.83921	8.09239	7.8078	7.98842
18461969	6.35611	6.62484	6.15439	6.61783	6.46414	6.57728	6.2689	6.47174	7.64181	7.62314	7.87863	7.55082	7.39671	7.97262	7.77897
18461979	5.98462	6.17576	6.33656	6.30428	6.39282	6.13652	6.3148	6.37344	7.26291	7.18755	7.15258	7.07775	7.34973	7.25648	7.34749
18461990	6.50478	6.49403	6.85964	6.64463	6.7627	6.58742	6.57439	6.98762	5.05082	5.11095	5.20385	5.32808	5.22105	6.02302	5.71567
18461998	3.13994	3.04566	3.00476	3.1386	3.20055	3.44534	3.04461	3.57659	3.83776	3.34716	3.34162	3.27183	3.75825	3.64504	3.59604
18462003	2.70955	2.884	3.58821	2.54061	3.27449	2.92904	3.62671	2.93087	3.54478	3.55254	3.4589	3.39202	3.62305	3.27449	3.27449
18462008	7.80787	7.2594	7.55213	7.73906	7.63878	7.23364	7.2441	7.75274	6.14131	6.14171	6.286	6.30628	5.88599	6.71123	6.26097
18462011	1.80612	2.16792	2.66047	2.47965	1.6632	1.9533	2.2653	2.10424	1.7551	2.124	1.96176	1.52466	2.63742	2.21056	2.11015
18462013	6.95313	7.13922	7.10515	7.31433	7.0599	7.03901	7.00462	6.84679	7.88841	7.84284	7.83336	7.58666	7.88869	7.63497	7.69185
18462026	7.74631	7.6861	7.80956	7.85146	7.68815	7.79189	7.89974	7.69956	7.48187	7.42341	7.31714	7.30751	7.2373	7.32771	7.21145
18462040	7.40074	7.35673	7.6709	7.62322	7.4717	7.41342	7.55223	7.82845	8.24353	8.19643	8.37728	8.19086	8.33997	8.01141	8.06995
18462054	6.71273	6.77549	6.66791	6.82961	7.06828	6.50626	6.79152	6.74598	6.46833	6.39258	6.40688	6.36724	6.6024	6.74314	6.57425
18462064	6.96117	6.87763	7.10671	7.09948	7.07361	6.91026	6.95441	7.36027	7.82966	7.85337	7.80643	7.81584	8.23887	7.5939	8.09409
18462071	5.54067	5.09721	5.5139	5.5672	5.5672	5.2585	5.51613	5.58247	5.5672	5.68282	5.66878	5.79195	5.86461	5.5672	5.97143
18462077	3.82561	3.82561	4.01776	3.8358	3.61747	3.82561	3.79968	3.94918	3.55473	3.82561	3.88356	3.8353	3.58784	3.65937	4.12506
18462088	9.21618	8.46187	9.42736	9.1893	9.46656	8.7299	9.23937	9.26499	9.69571	9.52077	9.28758	9.87353	9.5029	9.13379	7.88248
18462090	1.53839	1.11861	1.33116	1.28229	1.76651	1.29659	1.38251	1.60548	1.44828	1.60821	1.25935	1.68782	1.29798	1.59525	1.4695
18462092	5.28362	5.35094	5.02042	5.15688	5.05682	5.1985	5.22206	5.41772	3.8502	4.07843	3.80162	3.5122	3.57002	4.51576	4.79346
18462098	4.40087	4.70315	5.26721	4.98459	4.8591	4.69551	4.60941	4.7036	4.79453	4.97978	4.45758	4.54192	5.2148	5.19297	5.12823
18462105	4.60237	4.17897	4.84818	4.28993	4.40614	4.53131	4.84791	4.99535	4.74435	4.79012	5.06589	4.73123	5.08736	4.1203	5.22351
18462109	1.43512	1.62411	1.48942	1.51034	1.13357	1.61639	1.62813	1.20147	1.46576	1.65139	1.31401	1.78155	1.51695	1.47981	1.41188
18462111	1.19958	1.1695	1.39858	1.41474	1.39559	1.40225	1.62647	1.60644	1.40593	2.03571	1.55469	1.32548	1.30462	1.67383	1.341
18462113	4.89394	4.75545	4.96648	4.62592	4.81743	4.96816	4.64074	4.8655	4.41273	4.09489	4.34314	4.45245	4.56572	4.11411	4.25716
18462126	1.41157	1.42706	1.5072	2.7699	1.80532	1.6278	2.02946	1.50822	1.97758	1.46013	1.31693	1.93365	1.49066	1.34162	1.43509
18462128	6.87292	7.17638	6.04758	6.78364	7.00188	6.9665	6.81554	5.95604	7.11127	6.93539	7.13615	7.08481	7.01779	6.78772	6.85532
18462137	6.22034	6.52272	6.4252	6.23273	6.28914	6.23153	6.21653	6.33194	6.86576	6.70132	6.61448	6.723	7.26383	6.53155	6.52272
18462150	7.09166	7.14605	7.13614	7.11047	7.23517	7.16841	7.00342	7.08907	7.47007	7.58782	7.54422	7.57585	7.67863	7.15152	7.41128
18462155	5.46758	5.62259	5.26816	5.30303	5.27004	5.15162	5.21975	5.15162	4.96714	5.15162	5.03667	4.75611	5.15162	4.81588	4.99478
18462159	11.2908	8.94346	11.7005	11.2845	11.3194	11.0712	11.7491	11.8662	11.7423	10.9156	11.2434	11.5945	11.2433	11.2794	8.02931
18462161	6.61388	6.80663	6.84901	6.89081	6.63224	6.86202	6.90762	7.00228	6.98834	7.10027	7.17506	6.9689	7.18029	7.01027	6.96952
18462176	6.51404	6.86119	6.43255	7.02302	6.61136	6.86834	6.42684	6.98137	7.97504	8.0537	8.27573	8.19885	8.23752	8.55949	8.50267
18462182	5.64914	5.48705	5.40577	5.49686	5.65598	5.20417	5.744	5.32423	6.24612	6.15465	6.18732	6.32583	6.09877	5.80794	5.90189
18462189	7.38391	7.34228	7.36089	7.40293	7.42926	7.42456	7.31975	7.26013	7.54288	7.58575	7.47325	7.43428	7.2816	7.08758	7.51885
18462199	2.52367	2.55956	2.71505	2.29748	2.52227	1.87099	2.53187	2.63382	2.51652	2.94687	2.76262	2.61133	3.45694	2.52798	2.38502
18462207	6.80805	6.7533	6.78833	6.75207	7.15032	6.83139	7.10232	6.72984	7.21544	7.15725	7.13402	7.14328	7.42718	7.03136	7.18841
18462217	3.16903	3.17588	2.63592	2.82663	3.00695	3.47783	3.0355	3.58365	2.5912	2.8985	3.66898	2.71862	2.46692	3.73399	2.866
18462225	5.72809	5.57613	5.24594	4.9162	5.98981	5.53626	5.64766	5.44051	5.64766	5.76667	5.70591	5.88953	6.4185	5.64766	5.81624
18462232	5.90413	6.16693	6.08198	6.00415	6.35595	5.82979	6.20561	5.86076	6.60038	6.41178	6.46604	6.52201	6.52748	6.61958	6.51502
18462241	6.67612	6.98054	6.64051	7.05985	6.9703	6.75107	7.01199	6.87408	7.24291	7.2503	7.34869	7.18357	7.24896	7.30147	7.2448
18462251	7.19342	7.35412	6.76409	7.00437	7.22719	7.29245	7.14157	6.85598	7.31434	7.4476	7.55521	7.4406	7.29976	7.77731	7.65003
18462261	5.88319	6.24739	6.38472	6.11673	6.47705	6.18149	6.12896	6.33072	7.57066	7.22978	7.34518	7.56797	7.73648	7.2761	7.25897
18462267	7.87379	8.14313	7.79094	7.99141	8.12342	8.0217	8.10693	7.9647	8.60501	8.57055	8.64686	8.55118	8.57175	8.4734	8.62905
18462283	5.62755	6.15619	6.06856	5.97837	6.06619	5.78824	5.89552	6.11136	6.60898	6.62557	6.50376	6.6148	6.82415	6.66662	6.55993
18462292	4.82233	4.61718	4.68012	4.60529	4.99221	4.74994	4.79422	4.93069	4.98856	5.1541	5.25701	5.07239	5.33024	4.94338	5.25273
18462297	7.99054	7.91948	8.07448	8.08659	8.20953	8.12267	8.15213	8.12585	8.15584	8.1984	8.17157	8.2237	8.08916	8.00539	8.2126
18462317	5.18274	5.0737	5.49055	5.26977	5.02287	4.78992	5.1939	5.51203	5.48994	5.78252	5.62078	5.33352	5.75838	5.13761	5.43776
18462321	2.79231	2.9191	2.95967	2.79647	3.00249	2.80617	3.01953	3.21557	3.06263	3.20572	3.41125	3.16935	3.09249	2.84913	3.01953
18462323	8.97027	8.85007	9.02821	8.96822	8.97466	8.72588	8.96293	8.92061	8.93646	9.08648	9.05516	8.84152	9.01841	8.68373	9.0606
18462330	9.26999	9.25584	8.8808	9.27867	9.26291	9.33563	9.29093	9.09653	9.26999	9.37616	9.33668	9.34407	9.17311	9.23368	9.32292
18462341	5.72653	5.48628	6.15125	5.77766	5.62193	4.9609	5.78905	5.98084	6.58574	6.30102	6.13557	6.32804	6.85078	6.01797	6.10361
18462345	12.7429	12.7874	12.6446	12.7947	12.6222	12.7029	12.6768	12.7305	12.6602	12.5822	12.6876	12.6408	12.6922	12.768	12.6874
18462351	4.92344	5.53842	4.97939	4.97939	5.00508	5.34866	5.35815	4.97939	4.7516	5.25616	5.18043	4.97939	4.46281	4.97939	4.66286
18462362	1.78155	1.77331	1.84595	1.79998	1.78155	1.5682	1.9778	1.65635	1.78155	1.81674	1.76181	1.78155	1.8007	1.93175	1.78155
18462366	3.63534	3.79628	3.36149	3.62297	3.33873	4.08548	3.84611	3.86185	3.23226	3.3817	3.7088	3.45932	3.39352	3.6207	3.75195
18462368	2.13044	2.13044	2.13044	2.44109	2.33784	2.39298	1.97556	2.17518	1.94113	2.32895	2.13044	2.10223	2.13044	2.04183	1.88684
18462370	7.78623	7.5907	7.76537	7.83676	7.5745	7.53552	7.78603	7.50156	7.70798	7.68051	7.61186	7.68051	7.902	7.51188	7.70333
18462384	6.81239	6.67543	7.3738	7.03411	6.5574	6.69146	6.85114	7.27223	7.89387	7.74544	7.49931	7.56216	7.96073	7.45376	7.77742
18462389	1.6688	1.71761	1.78002	1.84608	1.75944	1.54759	1.55341	1.5123	1.77317	2.13321	1.71839	1.75897	2.11318	1.96198	1.79366
18462391	8.23522	8.07722	7.92675	8.49941	8.40677	8.32378	8.2157	8.63498	9.98797	10.1061	10.1027	9.90736	10.0115	10.1561	10.1243
18462399	7.87153	8.11088	7.81641	7.99583	8.29447	8.14694	7.98637	7.8514	8.33176	8.36649	8.33874	8.42051	8.35219	8.4818	8.52925
18462405	6.68737	6.96614	6.70804	6.897	6.6214	6.50031	6.69315	6.78085	6.92959	6.78618	6.77925	6.99445	6.90959	7.03882	7.21236
18462413	6.36213	6.03057	6.40655	6.055	6.12867	6.16399	6.32808	6.23035	6.82679	6.95476	6.93313	6.79148	7.00446	6.69239	6.86637
18462421	6.43651	6.2756	6.51538	6.30043	6.33449	6.09748	6.47685	6.45174	6.8213	6.54777	6.45462	6.43651	6.78664	6.31272	6.47945
18462439	2.91957	2.92614	3.5109	3.22805	3.6309	3.39573	3.93132	3.49286	3.72081	3.3034	3.52592	3.07133	3.21205	3.63338	3.41436
18462443	5.81372	6.3372	5.36034	6.03235	6.07854	5.90115	6.13045	5.49515	6.09788	6.2499	6.0527	6.37001	5.79561	6.59669	6.37348
18462446	7.27906	7.12328	7.28956	7.25403	7.08606	6.81932	7.22561	7.22952	7.61148	7.62729	7.4905	7.50331	7.61313	7.34508	7.54519
18462457	3.43216	3.93473	3.7314	3.87089	4.02907	3.51229	4.19485	3.53041	3.6743	3.53821	3.25584	3.42416	3.81015	3.74434	3.66996
18462462	7.65791	7.75987	7.12896	8.0018	8.00538	7.75788	7.83284	7.36849	8.08906	8.26741	8.28354	8.24797	7.94098	8.66836	8.38804
18462469	4.31334	4.69911	5.90158	4.8732	4.66482	4.02834	4.73444	5.18108	3.54361	3.83034	3.89092	4.11682	3.64762	3.73379	4.06388
18462472	4.91139	4.97409	5.10435	5.07002	5.31286	5.45417	4.69303	5.41565	4.01174	3.53905	3.70293	3.47623	3.33685	4.78429	4.64514
18462491	3.64867	4.25472	4.26638	4.19148	4.2429	4.58573	3.86009	4.21826	2.94849	4.08643	3.6534	4.00364	4.31334	3.28948	4.02132
18462493	2.00992	2.31792	2.44021	1.872	2.49156	1.76128	1.52461	2.04656	1.90591	2.29372	2.12429	1.7911	2.22999	2.5609	1.63278
18462495	4.36527	4.24225	4.60565	4.45622	4.52269	4.74584	4.53301	4.64251	5.6749	5.77945	5.92089	5.85633	5.96314	5.41169	5.28488
18462510	7.54288	7.56717	7.19405	7.6196	7.74884	7.51686	7.67921	7.17002	6.59001	6.72535	6.89543	6.76305	6.37739	6.6301	6.67584
18462519	5.51733	5.47331	5.55407	5.42708	5.63917	5.23239	5.54829	5.78519	3.89968	3.56754	3.78067	3.81734	3.44123	4.94878	4.73241
18462540	6.38234	6.4847	6.56378	6.31838	6.64115	6.16799	5.90938	6.52543	6.92504	6.6894	6.79631	6.85415	7.02068	7.00372	6.93243
18462547	7.63799	7.91173	7.55691	7.92449	7.53104	7.8795	7.73741	7.77989	8.34547	8.28064	8.50746	8.29955	8.28934	8.70904	8.61246
18462559	2.55268	2.83791	2.43541	2.73179	2.7007	3.07659	2.99863	3.0255	3.36823	2.95835	2.74326	2.82776	2.97104	2.73655	2.8603
18462562	1.96044	1.81265	1.92884	2.37042	2.22609	1.99344	2.5898	1.96724	1.84357	1.94527	2.01018	1.9852	1.95562	2.12128	1.88294
18462569	1.91713	1.93417	1.86286	1.76195	1.93946	1.93417	2.34529	2.20214	1.98589	1.72456	2.04029	1.72209	1.82601	1.83463	1.80993
18462575	3.86686	4.05053	3.94584	4.01733	3.87571	3.92962	3.92746	4.13568	3.06263	3.16509	3.12406	2.93793	2.60464	3.59919	3.89339
18462579	1.23194	1.56268	1.56696	1.63096	1.52494	1.27828	1.40878	1.40878	1.51695	1.746	1.59567	1.86297	1.51695	1.29509	1.76176
18462581	1.73751	2.13044	1.98918	2.04644	1.75494	2.21384	2.29785	1.93391	1.81574	2.02916	1.67965	2.43073	2.04644	2.02198	2.32947
18462583	1.17511	1.83491	1.3615	1.39346	1.58897	2.6387	1.82627	1.42278	1.24824	2.02166	1.6926	1.53582	1.98408	0.951091	1.5995
18462585	4.07348	4.64843	4.50456	4.13371	5.11962	4.7162	4.64843	5.10287	4.62218	4.29232	4.99706	4.83088	4.29913	4.64843	4.8603
18462587	7.76679	7.79918	8.10299	7.95395	7.8258	7.80702	7.79441	7.83028	6.22621	6.27499	6.2289	6.45553	6.2657	6.64351	6.55607
18462595	7.36261	7.35519	7.44964	7.41805	7.42861	7.23743	7.41939	7.39125	7.97618	8.04191	7.90539	7.85234	8.02809	7.72452	8.06135
18462611	2.10775	2.18032	2.40316	2.22627	2.29064	2.29064	2.05652	2.29064	2.33755	2.2169	2.30139	2.39865	2.29064	2.49232	2.29064
18462613	1.81494	1.62947	1.80466	1.71613	1.74768	1.98694	1.71204	1.68928	2.26889	2.46244	1.81494	1.81494	1.7944	1.88466	1.62344
18462615	3.20054	3.14566	3.2322	3.30737	4.10391	3.30753	3.87029	3.3832	3.60042	3.70725	3.28681	3.71251	4.24441	3.3481	3.49106
18462617	3.17476	2.95315	3.30436	3.93848	3.20282	3.04146	3.47871	3.04964	3.48409	3.67781	3.51805	3.01301	3.41131	3.6705	3.45484
18462619	1.23049	1.85955	1.24268	1.76238	2.19129	1.96261	1.60334	1.59771	1.62338	1.48574	1.45346	1.76628	1.59091	1.33825	1.89003
18462621	8.91668	8.27967	8.91864	8.92361	8.98915	8.44292	8.73275	8.84903	9.25918	9.27858	9.1849	9.09039	9.33698	8.78727	8.85595
18462626	6.69741	6.83589	6.59074	6.67585	6.76192	6.66484	6.73013	6.2192	6.69741	6.56583	6.88323	6.68819	6.54291	6.75846	6.83751
18462638	5.05151	5.429	5.55882	5.68088	5.38766	5.12151	5.78097	5.74227	6.59584	6.14729	6.41492	6.08865	6.69387	6.43222	6.32253
18462644	7.12362	7.18871	7.12755	7.42497	7.38338	7.18392	7.22177	7.14392	8.03758	7.95767	7.91293	7.91377	8.0961	7.78079	7.78329
18462651	6.68406	6.58179	6.70896	6.51069	6.64828	6.55369	6.53032	6.91641	7.22492	7.02032	7.03196	7.02841	7.31105	6.74298	6.81616
18462656	3.12571	3.44847	3.68672	3.01124	3.46005	4.31353	3.65045	3.44886	3.26584	3.14248	3.24552	3.26322	3.12561	3.25448	3.00935
18462659	8.1917	8.15271	6.57155	7.57586	8.12722	7.94664	8.04851	6.29514	5.02348	5.72334	5.90951	5.75464	4.13368	5.32695	5.00205
18462663	4.23535	4.07244	4.07244	4.18637	4.07244	3.75446	4.07244	4.07244	4.22554	4.07244	4.07244	3.9849	4.25815	4.57366	3.8625
18462670	5.62387	5.55933	5.66475	5.62461	5.5432	5.56801	5.57747	5.873	5.96083	5.95674	5.7438	5.73838	5.86726	5.54339	6.07456
18462678	2.69724	2.83862	2.60518	2.54926	2.62929	2.75783	2.63642	2.65476	2.31266	2.56963	2.65794	2.60518	2.34451	2.67031	2.36658
18462680	6.1383	6.21287	5.84855	6.13624	6.18997	6.15383	6.1735	6.27941	6.41395	6.56594	6.58616	6.50093	6.4649	6.85575	6.82524
[truncated: 27,319 more rows]

## Sheet: ANOVA_all
S1 Table: Processed data of the microarray experiment
Column #	Transcript ID	category	gene_assignment	Gene Symbol	RefSeq	GO_biological_process	GO_cellular_component	GO_molecular_function	mrna_assignment	pathway	probeset_id	seqname	strand	swissprot	transcript_cluster_id	unigene	p-value(H3_0.02 vs. control)	Ratio(H3_0.02 vs. control)	Fold-Change(H3_0.02 vs. control)	Fold-Change(H3_0.02 vs. control) (Description)	p-value(H3_0.2 vs. control)	Ratio(H3_0.2 vs. control)	Fold-Change(H3_0.2 vs. control)	Fold-Change(H3_0.2 vs. control) (Description)	p-value(H3_2.0 vs. control)	Ratio(H3_2.0 vs. control)	Fold-Change(H3_2.0 vs. control)	Fold-Change(H3_2.0 vs. control) (Description)	p-value(RE_0.2 vs. control)	Ratio(RE_0.2 vs. control)	Fold-Change(RE_0.2 vs. control)	Fold-Change(RE_0.2 vs. control) (Description)
15391	18553894	main	NM_001268655 // K01A6.8 // Protein K01A6.8 // --- // 13198300 /// K01A6.8 // K01A6.8 // Protein K01A6.8 // --- // 13198300	K01A6.8	NM_001268655	---	---	---	NM_001268655 // RefSeq // Caenorhabditis elegans Protein K01A6.8 (K01A6.8) mRNA, complete cds. // chrIV // 100 // 100 // 21 // 21 // 0 /// K01A6.8 // ENSEMBL // cdna:known chromosome:WBcel235:IV:11737031:11737369:-1 gene:K01A6.8 transcript:K01A6.8 description:Protein K01A6.8 // chrIV // 100 // 100 // 21 // 21 // 0	---	18553894	chrIV	-	NM_001268655 // D1MN73 /// K01A6.8 // D1MN73	18553894	NM_001268655 // Cel.40174 // --- /// K01A6.8 // Cel.40174 // ---	4.00995e-12	6.29157	6.29157	H3_0.02 up vs control	1.73343e-12	7.39723	7.39723	H3_0.2 up vs control	4.84215e-13	9.72487	9.72487	H3_2.0 up vs control	7.09842e-13	8.92588	8.92588	RE_0.2 up vs control
19018	18576993	main	T27E4.2 // hsp-16.11 // Protein HSP-16.11 // --- // 179289 /// T27E4.2 // hsp-16.1 // Protein HSP-16.1 // --- // 179286 /// NM_072953 // hsp-16.1 // Protein HSP-16.1 // --- // 179286 /// NM_072956 // hsp-16.11 // Protein HSP-16.11 // --- // 179289 /// T27E4.8 // hsp-16.11 // Protein HSP-16.11 // --- // 179289 /// T27E4.8 // hsp-16.1 // Protein HSP-16.1 // --- // 179286	hsp-16.11	T27E4.2	T27E4.2 // GO:0006952 // defense response // inferred from mutant phenotype /// T27E4.2 // GO:0008340 // determination of adult lifespan // inferred from mutant phenotype /// T27E4.2 // GO:0030968 // endoplasmic reticulum unfolded protein response // inferred from expression pattern /// T27E4.2 // GO:0040010 // positive regulation of growth rate // inferred from mutant phenotype /// T27E4.2 // GO…	T27E4.2 // GO:0005797 // Golgi medial cisterna // inferred from direct assay /// NM_072953 // GO:0005797 // Golgi medial cisterna // inferred from direct assay /// NM_072956 // GO:0005797 // Golgi medial cisterna // inferred from direct assay /// T27E4.8 // GO:0005797 // Golgi medial cisterna // inferred from direct assay	---	T27E4.2 // ENSEMBL // cdna:known chromosome:WBcel235:V:9090077:9090604:1 gene:T27E4.2 transcript:T27E4.2 description:Heat shock protein Hsp-16.1/Hsp-16.11 // chrV // 100 // 100 // 25 // 25 // 0 /// NM_072953 // RefSeq // Caenorhabditis elegans Protein HSP-16.1 (hsp-16.1) mRNA, complete cds. // chrV // 100 // 72 // 18 // 18 // 0 /// NM_072956 // RefSeq // Caenorhabditis elegans Protein HSP-16.11 (…	---	18576993	chrV	+	T27E4.2 // Q21062 /// NM_072953 // P34696 /// NM_072956 // P34696 /// T27E4.8 // Q21062	18576993	T27E4.2 // Cel.34471 // --- /// T27E4.2 // Cel.3204 // --- /// NM_072953 // Cel.3204 // --- /// NM_072956 // Cel.34471 // --- /// T27E4.8 // Cel.34471 // --- /// T27E4.8 // Cel.3204 // ---	4.92551e-10	15.0504	15.0504	H3_0.02 up vs control	2.61819e-10	18.0147	18.0147	H3_0.2 up vs control	2.61683e-10	18.0174	18.0174	H3_2.0 up vs control	6.48168e-10	13.9672	13.9672	RE_0.2 up vs control
14968	18551241	main	NM_069623 // CELE_F13E9.4 // Protein F13E9.4 // --- // 184422 /// F13E9.4 // CELE_F13E9.4 // Protein F13E9.4 // --- // 184422	CELE_F13E9.4	NM_069623	---	---	---	NM_069623 // RefSeq // Caenorhabditis elegans Protein F13E9.4 (F13E9.4) mRNA, complete cds. // chrIV // 100 // 100 // 24 // 24 // 0 /// F13E9.4 // ENSEMBL // cdna:known chromosome:WBcel235:IV:10895225:10896612:-1 gene:F13E9.4 transcript:F13E9.4 description:Protein F13E9.4 // chrIV // 100 // 100 // 24 // 24 // 0	---	18551241	chrIV	-	NM_069623 // Q19414 /// F13E9.4 // Q19414	18551241	NM_069623 // Cel.13137 // --- /// F13E9.4 // Cel.13137 // ---	6.21374e-09	23.2056	23.2056	H3_0.02 up vs control	1.89093e-09	34.8931	34.8931	H3_0.2 up vs control	3.04445e-10	72.1393	72.1393	H3_2.0 up vs control	4.60796e-10	60.4709	60.4709	RE_0.2 up vs control
19020	18576999	main	NM_072954 // hsp-16.48 // Protein HSP-16.48 // --- // 179287 /// NM_072955 // hsp-16.49 // Protein HSP-16.49 // --- // 179288 /// T27E4.3 // hsp-16.49 // Protein HSP-16.49 // --- // 179288 /// T27E4.3 // hsp-16.48 // Protein HSP-16.48 // --- // 179287 /// T27E4.9 // hsp-16.49 // Protein HSP-16.49 // --- // 179288 /// T27E4.9 // hsp-16.48 // Protein HSP-16.48 // --- // 179287	hsp-16.48	NM_072954	NM_072954 // GO:0008340 // determination of adult lifespan // inferred from genetic interaction /// NM_072954 // GO:0008340 // determination of adult lifespan // inferred from mutant phenotype /// NM_072954 // GO:0006950 // response to stress // inferred from electronic annotation /// NM_072955 // GO:0008340 // determination of adult lifespan // inferred from mutant phenotype /// NM_072955 // GO:…	---	---	NM_072954 // RefSeq // Caenorhabditis elegans Protein HSP-16.48 (hsp-16.48) mRNA, complete cds. // chrV // 100 // 100 // 26 // 26 // 0 /// NM_072955 // RefSeq // Caenorhabditis elegans Protein HSP-16.49 (hsp-16.49) mRNA, complete cds. // chrV // 100 // 100 // 26 // 26 // 0 /// T27E4.3 // ENSEMBL // cdna:known chromosome:WBcel235:V:9088131:9088617:1 gene:T27E4.3 transcript:T27E4.3 description:Heat…	---	18576999	chrV	+	NM_072954 // P02513 /// NM_072955 // P02513 /// T27E4.3 // Q7JPZ5 /// T27E4.3 // P02513 /// T27E4.9 // Q7JPZ5 /// T27E4.9 // P02513	18576999	NM_072954 // Cel.17997 // embryo| L1 larva /// NM_072955 // Cel.32991 // --- /// T27E4.3 // Cel.32991 // --- /// T27E4.3 // Cel.17997 // embryo| L1 larva /// T27E4.9 // Cel.32991 // --- /// T27E4.9 // Cel.17997 // embryo| L1 larva	1.51087e-09	19.8161	19.8161	H3_0.02 up vs control	1.14223e-09	21.6063	21.6063	H3_0.2 up vs control	1.08965e-09	21.9287	21.9287	H3_2.0 up vs control	2.15592e-09	17.8128	17.8128	RE_0.2 up vs control
22314	18597334	main	NM_072954 // hsp-16.48 // Protein HSP-16.48 // --- // 179287 /// NM_072955 // hsp-16.49 // Protein HSP-16.49 // --- // 179288 /// T27E4.3 // hsp-16.49 // Protein HSP-16.49 // --- // 179288 /// T27E4.3 // hsp-16.48 // Protein HSP-16.48 // --- // 179287 /// T27E4.9 // hsp-16.49 // Protein HSP-16.49 // --- // 179288 /// T27E4.9 // hsp-16.48 // Protein HSP-16.48 // --- // 179287	hsp-16.48	NM_072954	NM_072954 // GO:0008340 // determination of adult lifespan // inferred from genetic interaction /// NM_072954 // GO:0008340 // determination of adult lifespan // inferred from mutant phenotype /// NM_072954 // GO:0006950 // response to stress // inferred from electronic annotation /// NM_072955 // GO:0008340 // determination of adult lifespan // inferred from mutant phenotype /// NM_072955 // GO:…	---	---	NM_072954 // RefSeq // Caenorhabditis elegans Protein HSP-16.48 (hsp-16.48) mRNA, complete cds. // chrV // 100 // 100 // 26 // 26 // 0 /// NM_072955 // RefSeq // Caenorhabditis elegans Protein HSP-16.49 (hsp-16.49) mRNA, complete cds. // chrV // 100 // 100 // 26 // 26 // 0 /// T27E4.3 // ENSEMBL // cdna:known chromosome:WBcel235:V:9088131:9088617:1 gene:T27E4.3 transcript:T27E4.3 description:Heat…	---	18597334	chrV	-	NM_072954 // P02513 /// NM_072955 // P02513 /// T27E4.3 // Q7JPZ5 /// T27E4.3 // P02513 /// T27E4.9 // Q7JPZ5 /// T27E4.9 // P02513	18597334	NM_072954 // Cel.17997 // embryo| L1 larva /// NM_072955 // Cel.32991 // --- /// T27E4.3 // Cel.32991 // --- /// T27E4.3 // Cel.17997 // embryo| L1 larva /// T27E4.9 // Cel.32991 // --- /// T27E4.9 // Cel.17997 // embryo| L1 larva	1.51087e-09	19.8161	19.8161	H3_0.02 up vs control	1.14223e-09	21.6063	21.6063	H3_0.2 up vs control	1.08965e-09	21.9287	21.9287	H3_2.0 up vs control	2.15592e-09	17.8128	17.8128	RE_0.2 up vs control
15819	18556989	main	W03G1.5 // W03G1.5 // Protein W03G1.5 // --- // 189167 /// NM_067535 // W03G1.5 // Protein W03G1.5 // --- // 189167	W03G1.5	W03G1.5	W03G1.5 // GO:0008340 // determination of adult lifespan // inferred from mutant phenotype /// NM_067535 // GO:0008340 // determination of adult lifespan // inferred from mutant phenotype	---	---	W03G1.5 // ENSEMBL // cdna:known chromosome:WBcel235:IV:504982:506600:-1 gene:W03G1.5 transcript:W03G1.5 description:Protein W03G1.5 // chrIV // 100 // 100 // 25 // 25 // 0 /// NM_067535 // RefSeq // Caenorhabditis elegans Protein W03G1.5 (W03G1.5) mRNA, complete cds. // chrIV // 100 // 32 // 8 // 8 // 0	---	18556989	chrIV	-	W03G1.5 // Q9UAY0 /// NM_067535 // Q9UAY0	18556989	W03G1.5 // Cel.12215 // --- /// NM_067535 // Cel.12215 // ---	1.45793e-06	2.55772	2.55772	H3_0.02 up vs control	1.17223e-08	4.77216	4.77216	H3_0.2 up vs control	7.29635e-10	7.98189	7.98189	H3_2.0 up vs control	9.98513e-10	7.47695	7.47695	RE_0.2 up vs control
22729	18599876	main	NM_071061 // Y46H3D.8 // Protein Y46H3D.8 // --- // 189972 /// Y46H3D.8 // Y46H3D.8 // Protein Y46H3D.8 // --- // 189972	Y46H3D.8	NM_071061	---	---	---	NM_071061 // RefSeq // Caenorhabditis elegans Protein Y46H3D.8 (Y46H3D.8) mRNA, complete cds. // chrV // 100 // 100 // 19 // 19 // 0 /// Y46H3D.8 // ENSEMBL // cdna:known chromosome:WBcel235:V:1630309:1631248:-1 gene:Y46H3D.8 transcript:Y46H3D.8 description:Protein Y46H3D.8 // chrV // 100 // 100 // 19 // 19 // 0	---	18599876	chrV	-	NM_071061 // Q966B6 /// Y46H3D.8 // Q966B6	18599876	NM_071061 // Cel.29226 // --- /// Y46H3D.8 // Cel.29226 // ---	5.15466e-08	14.8648	14.8648	H3_0.02 up vs control	3.03457e-09	37.2141	37.2141	H3_0.2 up vs control	8.77421e-10	60.6747	60.6747	H3_2.0 up vs control	1.60948e-09	47.4229	47.4229	RE_0.2 up vs control
21476	18592201	main	H12D21.6 // CELE_H12D21.6 // Protein H12D21.6 // --- // 179988 /// NM_074272 // CELE_H12D21.6 // Protein H12D21.6 // --- // 179988	CELE_H12D21.6	H12D21.6	---	---	---	H12D21.6 // ENSEMBL // cdna:known chromosome:WBcel235:V:14897284:14897831:-1 gene:H12D21.6 transcript:H12D21.6 description:Protein H12D21.6 // chrV // 100 // 100 // 25 // 25 // 0 /// NM_074272 // RefSeq // Caenorhabditis elegans Protein H12D21.6 (H12D21.6) mRNA, complete cds. // chrV // 100 // 92 // 23 // 23 // 0	---	18592201	chrV	-	H12D21.6 // Q9XTW8 /// NM_074272 // Q9XTW8	18592201	H12D21.6 // Cel.3234 // --- /// NM_074272 // Cel.3234 // ---	2.62356e-08	13.3779	13.3779	H3_0.02 up vs control	5.57531e-09	20.9779	20.9779	H3_0.2 up vs control	2.94006e-09	25.7907	25.7907	H3_2.0 up vs control	2.52309e-09	27.1483	27.1483	RE_0.2 up vs control
5125	18484168	main	F43C11.7 // F43C11.7 // Protein F43C11.7 // --- // 173591 /// NM_061844 // F43C11.7 // Protein F43C11.7 // --- // 173591	F43C11.7	F43C11.7	---	F43C11.7 // GO:0005622 // intracellular // inferred from electronic annotation /// NM_061844 // GO:0005622 // intracellular // inferred from electronic annotation	F43C11.7 // GO:0008270 // zinc ion binding // inferred from electronic annotation /// F43C11.7 // GO:0005515 // protein binding // inferred from electronic annotation /// F43C11.7 // GO:0046872 // metal ion binding // inferred from electronic annotation /// NM_061844 // GO:0008270 // zinc ion binding // inferred from electronic annotation /// NM_061844 // GO:0046872 // metal ion binding // inferr…	F43C11.7 // ENSEMBL // cdna:known chromosome:WBcel235:II:2335933:2337694:1 gene:F43C11.7 transcript:F43C11.7 description:Protein F43C11.7 // chrII // 100 // 100 // 28 // 28 // 0 /// NM_061844 // RefSeq // Caenorhabditis elegans Protein F43C11.7 (F43C11.7) mRNA, complete cds. // chrII // 100 // 86 // 24 // 24 // 0	---	18484168	chrII	+	F43C11.7 // Q9U5C1 /// NM_061844 // Q9U5C1	18484168	F43C11.7 // Cel.15132 // --- /// NM_061844 // Cel.15132 // ---	4.76807e-07	0.466379	-2.14418	H3_0.02 down vs control	9.59743e-09	0.317106	-3.15352	H3_0.2 down vs control	1.67065e-09	0.253043	-3.9519	H3_2.0 down vs control	1.45461e-08	0.332787	-3.00492	RE_0.2 down vs control
13633	18542450	main	NM_068667 // T22D1.2 // Protein T22D1.2 // --- // 188739 /// T22D1.2 // T22D1.2 // Protein T22D1.2 // --- // 188739	T22D1.2	NM_068667	---	---	---	NM_068667 // RefSeq // Caenorhabditis elegans Protein T22D1.2 (T22D1.2) mRNA, complete cds. // chrIV // 100 // 100 // 17 // 17 // 0 /// T22D1.2 // ENSEMBL // cdna:known chromosome:WBcel235:IV:6921855:6922852:1 gene:T22D1.2 transcript:T22D1.2 description:Protein T22D1.2 // chrIV // 100 // 100 // 17 // 17 // 0	---	18542450	chrIV	+	NM_068667 // Q9GZH1 /// T22D1.2 // Q9GZH1	18542450	NM_068667 // Cel.27777 // --- /// T22D1.2 // Cel.27777 // ---	7.50968e-06	22.5306	22.5306	H3_0.02 up vs control	2.9857e-08	281.928	281.928	H3_0.2 up vs control	4.58574e-09	939.893	939.893	H3_2.0 up vs control	6.78013e-09	717.717	717.717	RE_0.2 up vs control
14971	18551262	main	NM_069622 // CELE_F13E9.8 // Protein F13E9.8 // --- // 184426 /// F13E9.8 // CELE_F13E9.8 // Protein F13E9.8 // --- // 184426	CELE_F13E9.8	NM_069622	---	---	---	NM_069622 // RefSeq // Caenorhabditis elegans Protein F13E9.8 (F13E9.8) mRNA, complete cds. // chrIV // 100 // 100 // 24 // 24 // 0 /// F13E9.8 // ENSEMBL // cdna:known chromosome:WBcel235:IV:10893648:10894355:-1 gene:F13E9.8 transcript:F13E9.8 description:Protein F13E9.8 // chrIV // 100 // 100 // 24 // 24 // 0	---	18551262	chrIV	-	NM_069622 // Q19406 /// F13E9.8 // Q19406	18551262	NM_069622 // Cel.26399 // --- /// F13E9.8 // Cel.26399 // ---	3.59302e-08	16.893	16.893	H3_0.02 up vs control	1.65602e-08	21.4026	21.4026	H3_0.2 up vs control	5.27513e-09	31.4064	31.4064	H3_2.0 up vs control	7.36929e-09	27.9525	27.9525	RE_0.2 up vs control
22313	18597331	main	NM_072953 // hsp-16.1 // Protein HSP-16.1 // --- // 179286 /// NM_072956 // hsp-16.11 // Protein HSP-16.11 // --- // 179289 /// T27E4.8 // hsp-16.11 // Protein HSP-16.11 // --- // 179289 /// T27E4.8 // hsp-16.1 // Protein HSP-16.1 // --- // 179286 /// T27E4.2 // hsp-16.11 // Protein HSP-16.11 // --- // 179289 /// T27E4.2 // hsp-16.1 // Protein HSP-16.1 // --- // 179286	hsp-16.1	NM_072953	NM_072953 // GO:0006952 // defense response // inferred from mutant phenotype /// NM_072953 // GO:0008340 // determination of adult lifespan // inferred from mutant phenotype /// NM_072953 // GO:0030968 // endoplasmic reticulum unfolded protein response // inferred from expression pattern /// NM_072953 // GO:0040010 // positive regulation of growth rate // inferred from mutant phenotype /// NM_07…	NM_072953 // GO:0005797 // Golgi medial cisterna // inferred from direct assay /// NM_072956 // GO:0005797 // Golgi medial cisterna // inferred from direct assay /// T27E4.8 // GO:0005797 // Golgi medial cisterna // inferred from direct assay /// T27E4.2 // GO:0005797 // Golgi medial cisterna // inferred from direct assay	---	NM_072953 // RefSeq // Caenorhabditis elegans Protein HSP-16.1 (hsp-16.1) mRNA, complete cds. // chrV // 100 // 100 // 26 // 26 // 0 /// NM_072956 // RefSeq // Caenorhabditis elegans Protein HSP-16.11 (hsp-16.11) mRNA, complete cds. // chrV // 100 // 100 // 26 // 26 // 0 /// T27E4.8 // ENSEMBL // cdna:known chromosome:WBcel235:V:9087293:9087782:-1 gene:T27E4.8 transcript:T27E4.8 description:Heat …	---	18597331	chrV	-	NM_072953 // P34696 /// NM_072956 // P34696 /// T27E4.8 // Q21062 /// T27E4.2 // Q21062	18597331	NM_072953 // Cel.3204 // --- /// NM_072956 // Cel.34471 // --- /// T27E4.8 // Cel.34471 // --- /// T27E4.8 // Cel.3204 // --- /// T27E4.2 // Cel.34471 // --- /// T27E4.2 // Cel.3204 // ---	1.48773e-08	20.1087	20.1087	H3_0.02 up vs control	7.84218e-09	24.6838	24.6838	H3_0.2 up vs control	8.4459e-09	24.0888	24.0888	H3_2.0 up vs control	1.90675e-08	18.6353	18.6353	RE_0.2 up vs control
19294	18578572	main	NM_075518 // CELE_Y38H6A.1 // Protein Y38H6A.1 // --- // 189680 /// Y38H6A.1 // CELE_Y38H6A.1 // Protein Y38H6A.1 // --- // 189680	CELE_Y38H6A.1	NM_075518	---	---	---	NM_075518 // RefSeq // Caenorhabditis elegans Protein Y38H6A.1 (Y38H6A.1) mRNA, complete cds. // chrV // 100 // 100 // 21 // 21 // 0 /// Y38H6A.1 // ENSEMBL // cdna:known chromosome:WBcel235:V:20325728:20328056:1 gene:Y38H6A.1 transcript:Y38H6A.1 description:Protein Y38H6A.1 // chrV // 100 // 100 // 21 // 21 // 0	---	18578572	chrV	+	NM_075518 // Q9XWT9 /// Y38H6A.1 // Q9XWT9	18578572	NM_075518 // Cel.36569 // --- /// Y38H6A.1 // Cel.36569 // ---	3.33341e-05	2.87337	2.87337	H3_0.02 up vs control	1.09585e-06	4.71171	4.71171	H3_0.2 up vs control	8.47722e-09	13.2723	13.2723	H3_2.0 up vs control	5.90584e-09	14.6388	14.6388	RE_0.2 up vs control
22721	18599820	main	Y46H3A.5 // CELE_Y46H3A.5 // Protein Y46H3A.5 // --- // 189963 /// NM_071110 // CELE_Y46H3A.5 // Protein Y46H3A.5 // --- // 189963	CELE_Y46H3A.5	Y46H3A.5	Y46H3A.5 // GO:0006629 // lipid metabolic process // inferred from electronic annotation /// NM_071110 // GO:0006629 // lipid metabolic process // inferred from electronic annotation	---	Y46H3A.5 // GO:0004806 // triglyceride lipase activity // inferred from electronic annotation /// Y46H3A.5 // GO:0016787 // hydrolase activity // inferred from electronic annotation /// NM_071110 // GO:0004806 // triglyceride lipase activity // inferred from electronic annotation /// NM_071110 // GO:0016787 // hydrolase activity // inferred from electronic annotation	Y46H3A.5 // ENSEMBL // cdna:known chromosome:WBcel235:V:1811346:1814116:-1 gene:Y46H3A.5 transcript:Y46H3A.5 description:Protein Y46H3A.5 // chrV // 100 // 100 // 30 // 30 // 0 /// NM_071110 // RefSeq // Caenorhabditis elegans Protein Y46H3A.5 (Y46H3A.5) mRNA, complete cds. // chrV // 100 // 83 // 25 // 25 // 0	---	18599820	chrV	-	Y46H3A.5 // E0DBK9 /// NM_071110 // E0DBK9	18599820	Y46H3A.5 // Cel.23907 // --- /// NM_071110 // Cel.23907 // ---	2.93935e-08	5.81855	5.81855	H3_0.02 up vs control	9.80248e-09	7.19248	7.19248	H3_0.2 up vs control	1.40878e-08	6.68941	6.68941	H3_2.0 up vs control	1.30084e-08	6.7954	6.7954	RE_0.2 up vs control
21219	18590625	main	F48G7.10 // F48G7.10 // Protein F48G7.10 // --- // 185998 /// NM_070872 // F48G7.10 // Protein F48G7.10 // --- // 185998	F48G7.10	F48G7.10	F48G7.10 // GO:0006468 // protein phosphorylation // inferred from electronic annotation /// F48G7.10 // GO:0035556 // intracellular signal transduction // inferred from electronic annotation /// NM_070872 // GO:0006468 // protein phosphorylation // inferred from electronic annotation /// NM_070872 // GO:0035556 // intracellular signal transduction // inferred from electronic annotation	---	F48G7.10 // GO:0004697 // protein kinase C activity // inferred from electronic annotation /// F48G7.10 // GO:0005524 // ATP binding // inferred from electronic annotation /// F48G7.10 // GO:0046872 // metal ion binding // inferred from electronic annotation /// NM_070872 // GO:0004697 // protein kinase C activity // inferred from electronic annotation /// NM_070872 // GO:0005524 // ATP binding /…	F48G7.10 // ENSEMBL // cdna:known chromosome:WBcel235:V:633995:634893:-1 gene:F48G7.10 transcript:F48G7.10 description:Protein F48G7.10 // chrV // 100 // 100 // 20 // 20 // 0 /// NM_070872 // RefSeq // Caenorhabditis elegans Protein F48G7.10 (F48G7.10) mRNA, complete cds. // chrV // 100 // 55 // 11 // 11 // 0	---	18590625	chrV	-	F48G7.10 // O44590 /// NM_070872 // O44590	18590625	F48G7.10 // Cel.3495 // --- /// NM_070872 // Cel.3495 // ---	1.05212e-07	0.303619	-3.2936	H3_0.02 down vs control	1.64814e-08	0.235494	-4.24639	H3_0.2 down vs control	3.05291e-08	0.257557	-3.88264	H3_2.0 down vs control	1.04161e-08	0.219527	-4.55524	RE_0.2 down vs control
14965	18551233	main	NM_001083207 // CELE_F13E9.14 // Protein F13E9.14 // --- // 4927050 /// F13E9.14 // CELE_F13E9.14 // Protein F13E9.14 // --- // 4927050	CELE_F13E9.14	NM_001083207	---	---	---	NM_001083207 // RefSeq // Caenorhabditis elegans Protein F13E9.14 (F13E9.14) mRNA, complete cds. // chrIV // 100 // 100 // 20 // 20 // 0 /// F13E9.14 // ENSEMBL // cdna:known chromosome:WBcel235:IV:10891333:10892093:-1 gene:F13E9.14 transcript:F13E9.14 description:Protein F13E9.14 // chrIV // 100 // 100 // 20 // 20 // 0	---	18551233	chrIV	-	NM_001083207 // A1Z6D0 /// F13E9.14 // A1Z6D0	18551233	NM_001083207 // Cel.35693 // --- /// F13E9.14 // Cel.35693 // ---	1.82502e-06	4.2045	4.2045	H3_0.02 up vs control	4.02944e-08	8.62708	8.62708	H3_0.2 up vs control	1.27691e-08	11.3328	11.3328	H3_2.0 up vs control	1.7159e-08	10.5344	10.5344	RE_0.2 up vs control
15756	18556530	main	NR_056014 // T22D1.21 // ncRNA // --- // 13196381	T22D1.21	NR_056014	---	---	---	NR_056014 // RefSeq // Caenorhabditis elegans RNA transcript T22D1.21 (T22D1.21), ncRNA. // chrIV // 100 // 100 // 25 // 25 // 0 /// T22D1.21 // ENSEMBL // cdna:known chromosome:WBcel235:IV:6921836:6921946:-1 gene:T22D1.21 transcript:T22D1.21 description: // chrIV // 100 // 100 // 25 // 25 // 0	---	18556530	chrIV	-	---	18556530	---	0.0190308	2.25232	2.25232	H3_0.02 up vs control	2.36425e-06	16.1792	16.1792	H3_0.2 up vs control	3.67909e-08	76.5582	76.5582	H3_2.0 up vs control	9.25163e-08	51.3901	51.3901	RE_0.2 up vs control
15389	18553885	main	K01A6.4 // K01A6.4 // Protein K01A6.4 // --- // 186823 /// NM_069822 // K01A6.4 // Protein K01A6.4 // --- // 186823	K01A6.4	K01A6.4	K01A6.4 // GO:0009792 // embryo development ending in birth or egg hatching // inferred from mutant phenotype /// K01A6.4 // GO:0040010 // positive regulation of growth rate // inferred from mutant phenotype /// K01A6.4 // GO:0040011 // locomotion // inferred from mutant phenotype /// NM_069822 // GO:0009792 // embryo development ending in birth or egg hatching // inferred from mutant phenotype /…	---	K01A6.4 // GO:0005515 // protein binding // inferred from physical interaction /// NM_069822 // GO:0005515 // protein binding // inferred from physical interaction	K01A6.4 // ENSEMBL // cdna:known chromosome:WBcel235:IV:11738983:11740284:-1 gene:K01A6.4 transcript:K01A6.4 description:Protein K01A6.4 // chrIV // 100 // 100 // 17 // 17 // 0 /// NM_069822 // RefSeq // Caenorhabditis elegans Protein K01A6.4 (K01A6.4) mRNA, complete cds. // chrIV // 100 // 65 // 11 // 11 // 0	---	18553885	chrIV	-	K01A6.4 // Q21073 /// NM_069822 // Q21073	18553885	K01A6.4 // Cel.12698 // --- /// NM_069822 // Cel.12698 // ---	1.66803e-07	12.6542	12.6542	H3_0.02 up vs control	1.52435e-07	12.9649	12.9649	H3_0.2 up vs control	2.76461e-08	21.401	21.401	H3_2.0 up vs control	3.94633e-08	19.1463	19.1463	RE_0.2 up vs control
8238	18504828	main	Y17G7B.17.1 // Y17G7B.17 // Protein Y17G7B.17 // --- // 174849 /// Y17G7B.17.2 // Y17G7B.17 // Protein Y17G7B.17 // --- // 174849 /// NM_064170 // Y17G7B.17 // Protein Y17G7B.17 // --- // 174849	Y17G7B.17	Y17G7B.17.1	---	---	---	Y17G7B.17.1 // ENSEMBL // cdna:known chromosome:WBcel235:II:12092422:12099989:-1 gene:Y17G7B.17 transcript:Y17G7B.17.1 description:Protein Y17G7B.17 // chrII // 100 // 100 // 32 // 32 // 0 /// Y17G7B.17.2 // ENSEMBL // cdna:known chromosome:WBcel235:II:12092457:12099989:-1 gene:Y17G7B.17 transcript:Y17G7B.17.2 description:Protein Y17G7B.17 // chrII // 100 // 88 // 28 // 28 // 0 /// NM_064170 // R…	---	18504828	chrII	-	Y17G7B.17.1 // Q9XXH7 /// Y17G7B.17.2 // Q9XXH7 /// NM_064170 // Q9XXH7	18504828	Y17G7B.17.1 // Cel.22721 // embryo /// Y17G7B.17.2 // Cel.22721 // embryo /// NM_064170 // Cel.22721 // embryo	8.66149e-08	1.43435	1.43435	H3_0.02 up vs control	8.73002e-08	1.43393	1.43393	H3_0.2 up vs control	3.96883e-08	1.47901	1.47901	H3_2.0 up vs control	2.2651e-07	1.38534	1.38534	RE_0.2 up vs control
22200	18596641	main	T19H12.9 // ugt-12 // Protein UGT-12 // --- // 178880 /// NM_071908 // ugt-12 // Protein UGT-12 // --- // 178880	ugt-12	T19H12.9	T19H12.9 // GO:0008152 // metabolic process // inferred from electronic annotation /// NM_071908 // GO:0008152 // metabolic process // inferred from electronic annotation	T19H12.9 // GO:0016021 // integral to membrane // inferred from electronic annotation /// NM_071908 // GO:0016021 // integral to membrane // inferred from electronic annotation	T19H12.9 // GO:0016758 // transferase activity, transferring hexosyl groups // inferred from electronic annotation /// T19H12.9 // GO:0016740 // transferase activity // inferred from electronic annotation /// T19H12.9 // GO:0016757 // transferase activity, transferring glycosyl groups // inferred from electronic annotation /// NM_071908 // GO:0016758 // transferase activity, transferring hexosyl …	T19H12.9 // ENSEMBL // cdna:known chromosome:WBcel235:V:4887173:4889616:-1 gene:T19H12.9 transcript:T19H12.9 description:Protein UGT-12 // chrV // 100 // 100 // 19 // 19 // 0 /// NM_071908 // RefSeq // Caenorhabditis elegans Protein UGT-12 (ugt-12) mRNA, complete cds. // chrV // 100 // 74 // 14 // 14 // 0	---	18596641	chrV	-	T19H12.9 // O01614 /// NM_071908 // O01614	18596641	T19H12.9 // Cel.2256 // L1 larva| L4 larva /// NM_071908 // Cel.2256 // L1 larva| L4 larva	5.44409e-07	0.346389	-2.88693	H3_0.02 down vs control	1.58732e-07	0.298587	-3.34911	H3_0.2 down vs control	5.77679e-08	0.260785	-3.83457	H3_2.0 down vs control	1.22473e-07	0.28875	-3.46321	RE_0.2 down vs control
10325	18519378	main	ZK1058.6 // nit-1 // Protein NIT-1 // --- // 191515 /// NM_065390 // nit-1 // Protein NIT-1 // --- // 191515	nit-1	ZK1058.6	ZK1058.6 // GO:0006807 // nitrogen compound metabolic process // inferred from electronic annotation /// NM_065390 // GO:0006807 // nitrogen compound metabolic process // inferred from electronic annotation	---	ZK1058.6 // GO:0016810 // hydrolase activity, acting on carbon-nitrogen (but not peptide) bonds // inferred from electronic annotation /// NM_065390 // GO:0016810 // hydrolase activity, acting on carbon-nitrogen (but not peptide) bonds // inferred from electronic annotation	ZK1058.6 // ENSEMBL // cdna:known chromosome:WBcel235:III:3922207:3923787:1 gene:ZK1058.6 transcript:ZK1058.6 description:Protein NIT-1 // chrIII // 100 // 100 // 25 // 25 // 0 /// NM_065390 // RefSeq // Caenorhabditis elegans Protein NIT-1 (nit-1) mRNA, complete cds. // chrIII // 100 // 80 // 20 // 20 // 0	---	18519378	chrIII	+	ZK1058.6 // Q23384 /// NM_065390 // Q23384	18519378	ZK1058.6 // Cel.28694 // --- /// NM_065390 // Cel.28694 // ---	3.0172e-07	4.9208	4.9208	H3_0.02 up vs control	7.51182e-08	6.33005	6.33005	H3_0.2 up vs control	1.07423e-07	5.91398	5.91398	H3_2.0 up vs control	3.92411e-07	4.70895	4.70895	RE_0.2 up vs control
2504	18466185	main	NR_050405 // C36F7.22 // ncRNA // --- // 13181523	C36F7.22	NR_050405	---	---	---	NR_050405 // RefSeq // Caenorhabditis elegans RNA transcript C36F7.22 (C36F7.22), ncRNA. // chrI // 100 // 100 // 24 // 24 // 0 /// C36F7.22 // ENSEMBL // cdna:known chromosome:WBcel235:I:9549252:9549400:-1 gene:C36F7.22 transcript:C36F7.22 description: // chrI // 100 // 100 // 24 // 24 // 0	---	18466185	chrI	-	---	18466185	---	0.960838	1.00532	1.00532	H3_0.02 up vs control	0.00386615	1.48241	1.48241	H3_0.2 up vs control	2.8847e-07	3.54616	3.54616	H3_2.0 up vs control	1.52618e-06	2.88105	2.88105	RE_0.2 up vs control
3254	18471935	main	NM_060656 // rrf-2 // Protein RRF-2 // --- // 173092 /// M01G12.12 // rrf-2 // Protein RRF-2 // --- // 173092	rrf-2	NM_060656	---	---	NM_060656 // GO:0003968 // RNA-directed RNA polymerase activity // inferred from electronic annotation /// NM_060656 // GO:0003968 // RNA-directed RNA polymerase activity // inferred from sequence or structural similarity /// M01G12.12 // GO:0003968 // RNA-directed RNA polymerase activity // inferred from electronic annotation /// M01G12.12 // GO:0003968 // RNA-directed RNA polymerase activity //…	NM_060656 // RefSeq // Caenorhabditis elegans Protein RRF-2 (rrf-2) mRNA, complete cds. // chrI // 100 // 100 // 30 // 30 // 0 /// M01G12.12 // ENSEMBL // cdna:known chromosome:WBcel235:I:12098668:12105977:-1 gene:M01G12.12 transcript:M01G12.12 description:Protein RRF-2 // chrI // 100 // 100 // 30 // 30 // 0	---	18471935	chrI	-	NM_060656 // G5EFA8 /// M01G12.12 // G5EFA8	18471935	NM_060656 // Cel.8963 // L1 larva /// M01G12.12 // Cel.8963 // L1 larva	4.12256e-07	2.57856	2.57856	H3_0.02 up vs control	1.06084e-07	2.98531	2.98531	H3_0.2 up vs control	2.78468e-07	2.68495	2.68495	H3_2.0 up vs control	1.65911e-07	2.83874	2.83874	RE_0.2 up vs control
27663	18629461	main	M02D8.4a // asns-2 // Protein ASNS-2 // --- // 181121 /// M02D8.4c // asns-2 // Protein ASNS-2 // --- // 181121 /// NM_171746 // asns-2 // Protein ASNS-2 // --- // 181121 /// M02D8.4b // asns-2 // Protein ASNS-2 // --- // 181121 /// NM_001029628 // asns-2 // Protein ASNS-2 // --- // 181121 /// NM_171747 // asns-2 // Protein ASNS-2 // --- // 181121	asns-2	M02D8.4a	M02D8.4a // GO:0006529 // asparagine biosynthetic process // inferred from electronic annotation /// M02D8.4a // GO:0008152 // metabolic process // inferred from electronic annotation /// M02D8.4a // GO:0008652 // cellular amino acid biosynthetic process // inferred from electronic annotation /// M02D8.4a // GO:0070981 // L-asparagine biosynthetic process // inferred from electronic annotation //…	M02D8.4a // GO:0016021 // integral to membrane // inferred from electronic annotation /// M02D8.4c // GO:0016021 // integral to membrane // inferred from electronic annotation /// NM_171746 // GO:0016021 // integral to membrane // inferred from electronic annotation /// M02D8.4b // GO:0016021 // integral to membrane // inferred from electronic annotation /// NM_001029628 // GO:0016021 // integral…	M02D8.4a // GO:0004066 // asparagine synthase (glutamine-hydrolyzing) activity // inferred from electronic annotation /// M02D8.4a // GO:0000166 // nucleotide binding // inferred from electronic annotation /// M02D8.4a // GO:0005524 // ATP binding // inferred from electronic annotation /// M02D8.4a // GO:0016874 // ligase activity // inferred from electronic annotation /// M02D8.4c // GO:0004066 …	M02D8.4a // ENSEMBL // cdna:known chromosome:WBcel235:X:8748431:8750969:-1 gene:M02D8.4 transcript:M02D8.4a description:Protein ASNS-2, isoform a // chrX // 100 // 100 // 32 // 32 // 0 /// M02D8.4c // ENSEMBL // cdna:known chromosome:WBcel235:X:8748463:8750969:-1 gene:M02D8.4 transcript:M02D8.4c description:Protein ASNS-2, isoform a // chrX // 100 // 94 // 30 // 30 // 0 /// NM_171746 // RefSeq //…	---	18629461	chrX	-	M02D8.4a // Q21463 /// M02D8.4c // Q65ZI9 /// NM_171746 // Q21463 /// M02D8.4b // Q8IG01 /// NM_001029628 // Q65ZI9 /// NM_171747 // Q8IG01	18629461	M02D8.4a // Cel.9027 // embryo| L1 larva| L2 larva| L4 larva /// M02D8.4c // Cel.9027 // embryo| L1 larva| L2 larva| L4 larva /// NM_171746 // Cel.9027 // embryo| L1 larva| L2 larva| L4 larva /// M02D8.4b // Cel.9027 // embryo| L1 larva| L2 larva| L4 larva /// NM_001029628 // Cel.9027 // embryo| L1 larva| L2 larva| L4 larva /// NM_171747 // Cel.9027 // embryo| L1 larva| L2 larva| L4 larva	2.72278e-07	3.06606	3.06606	H3_0.02 up vs control	1.64325e-07	3.26073	3.26073	H3_0.2 up vs control	2.30739e-07	3.12755	3.12755	H3_2.0 up vs control	2.47952e-07	3.10056	3.10056	RE_0.2 up vs control
25990	18619185	main	C05D9.9b // C05D9.9 // Protein C05D9.9 // --- // 180466 /// C05D9.9a // C05D9.9 // Protein C05D9.9 // --- // 180466 /// NM_001047751 // C05D9.9 // Protein C05D9.9 // --- // 180466 /// NM_001047750 // C05D9.9 // Protein C05D9.9 // --- // 180466	C05D9.9	C05D9.9b	---	---	---	C05D9.9b // ENSEMBL // cdna:known chromosome:WBcel235:X:1122421:1124234:-1 gene:C05D9.9 transcript:C05D9.9b description:Protein C05D9.9, isoform a // chrX // 100 // 100 // 25 // 25 // 0 /// C05D9.9a // ENSEMBL // cdna:known chromosome:WBcel235:X:1122488:1124224:-1 gene:C05D9.9 transcript:C05D9.9a description:Protein C05D9.9, isoform a // chrX // 100 // 76 // 19 // 19 // 0 /// NM_001047751 // RefS…	---	18619185	chrX	-	C05D9.9b // H2KYG6 /// C05D9.9a // Q95ZM9 /// NM_001047751 // H2KYG6 /// NM_001047750 // Q95ZM9	18619185	C05D9.9b // Cel.20665 // --- /// C05D9.9a // Cel.20665 // --- /// NM_001047751 // Cel.20665 // --- /// NM_001047750 // Cel.20665 // ---	1.06513e-06	0.433378	-2.30745	H3_0.02 down vs control	1.62372e-07	0.359759	-2.77964	H3_0.2 down vs control	2.50433e-07	0.376632	-2.65511	H3_2.0 down vs control	1.82087e-07	0.364213	-2.74565	RE_0.2 down vs control
10827	18523043	main	NM_066226 // numr-1 // Protein NUMR-1 // --- // 176048 /// F08F8.5 // numr-1 // Protein NUMR-1 // --- // 176048	numr-1	NM_066226	---	NM_066226 // GO:0005634 // nucleus // inferred from direct assay /// F08F8.5 // GO:0005634 // nucleus // inferred from direct assay	---	NM_066226 // RefSeq // Caenorhabditis elegans Protein NUMR-1 (numr-1) mRNA, complete cds. // chrIII // 100 // 100 // 16 // 16 // 0 /// F08F8.5 // ENSEMBL // cdna:known chromosome:WBcel235:III:7362619:7363464:-1 gene:F08F8.5 transcript:F08F8.5 description:Protein NUMR-1 // chrIII // 100 // 100 // 16 // 16 // 0	---	18523043	chrIII	-	NM_066226 // Q19208 /// F08F8.5 // Q19208	18523043	NM_066226 // Cel.10634 // L1 larva /// F08F8.5 // Cel.10634 // L1 larva	2.59312e-06	13.5294	13.5294	H3_0.02 up vs control	6.08068e-07	21.1071	21.1071	H3_0.2 up vs control	6.25133e-08	48.4305	48.4305	H3_2.0 up vs control	3.85154e-07	24.5914	24.5914	RE_0.2 up vs control
27949	18631345	main	T08A9.7.1 // spp-3 // Protein SPP-3 // --- // 180993 /// T08A9.7.2 // spp-3 // Protein SPP-3 // --- // 180993 /// NM_076834 // spp-3 // Protein SPP-3 // --- // 180993	spp-3	T08A9.7.1	---	---	---	T08A9.7.1 // ENSEMBL // cdna:known chromosome:WBcel235:X:7314883:7315353:-1 gene:T08A9.7 transcript:T08A9.7.1 description:Protein SPP-3 // chrX // 100 // 100 // 23 // 23 // 0 /// T08A9.7.2 // ENSEMBL // cdna:known chromosome:WBcel235:X:7314883:7315355:-1 gene:T08A9.7 transcript:T08A9.7.2 description:Protein SPP-3 // chrX // 100 // 100 // 23 // 23 // 0 /// NM_076834 // RefSeq // Caenorhabditis ele…	---	18631345	chrX	-	T08A9.7.1 // Q22336 /// T08A9.7.2 // Q22336 /// NM_076834 // Q22336	18631345	T08A9.7.1 // Cel.31314 // L1 larva /// T08A9.7.2 // Cel.31314 // L1 larva /// NM_076834 // Cel.31314 // L1 larva	3.80898e-06	0.355882	-2.80992	H3_0.02 down vs control	4.00398e-07	0.26718	-3.7428	H3_0.2 down vs control	8.88456e-08	0.212728	-4.70083	H3_2.0 down vs control	4.7128e-07	0.27334	-3.65844	RE_0.2 down vs control
17123	18565453	main	C52E4.1 // cpr-1 // Protein CPR-1 // --- // 179637 /// NM_073601 // cpr-1 // Protein CPR-1 // --- // 179637	cpr-1	C52E4.1	C52E4.1 // GO:0006508 // proteolysis // inferred from electronic annotation /// C52E4.1 // GO:0008340 // determination of adult lifespan // inferred from mutant phenotype /// NM_073601 // GO:0006508 // proteolysis // inferred from electronic annotation /// NM_073601 // GO:0008340 // determination of adult lifespan // inferred from mutant phenotype	---	C52E4.1 // GO:0008234 // cysteine-type peptidase activity // inferred from electronic annotation /// C52E4.1 // GO:0008234 // cysteine-type peptidase activity // inferred from sequence or structural similarity /// C52E4.1 // GO:0008234 // cysteine-type peptidase activity // inferred from sequence similarity /// NM_073601 // GO:0008234 // cysteine-type peptidase activity // inferred from electroni…	C52E4.1 // ENSEMBL // cdna:known chromosome:WBcel235:V:11975515:11976759:1 gene:C52E4.1 transcript:C52E4.1 description:Gut-specific cysteine proteinase // chrV // 100 // 100 // 20 // 20 // 0 /// NM_073601 // RefSeq // Caenorhabditis elegans Protein CPR-1 (cpr-1) mRNA, complete cds. // chrV // 100 // 55 // 11 // 11 // 0	---	18565453	chrV	+	NM_073601 // P25807	18565453	C52E4.1 // Cel.4328 // L1 larva| L2 larva| L4 larva /// NM_073601 // Cel.4328 // L1 larva| L2 larva| L4 larva	8.68298e-05	0.489078	-2.04466	H3_0.02 down vs control	2.48207e-06	0.340343	-2.93821	H3_0.2 down vs control	5.13033e-08	0.195718	-5.10939	H3_2.0 down vs control	1.60273e-06	0.322805	-3.09785	RE_0.2 down vs control
13324	18540357	main	K08C7.5 // fmo-2 // Protein FMO-2 // --- // 177958 /// NM_069571 // fmo-2 // Protein FMO-2 // --- // 177958 /// AJ582071 // fmo-2 // Protein FMO-2 // --- // 177958	fmo-2	K08C7.5	K08C7.5 // GO:0055114 // oxidation-reduction process // inferred from electronic annotation /// NM_069571 // GO:0055114 // oxidation-reduction process // inferred from electronic annotation /// AJ582071 // GO:0055114 // oxidation-reduction process // inferred from electronic annotation	K08C7.5 // GO:0016021 // integral to membrane // inferred from electronic annotation /// K08C7.5 // GO:0031227 // intrinsic to endoplasmic reticulum membrane // inferred from electronic annotation /// K08C7.5 // GO:0005783 // endoplasmic reticulum // inferred from electronic annotation /// K08C7.5 // GO:0005789 // endoplasmic reticulum membrane // inferred from electronic annotation /// K08C7.5 /…	K08C7.5 // GO:0004499 // N,N-dimethylaniline monooxygenase activity // inferred from electronic annotation /// K08C7.5 // GO:0050660 // flavin adenine dinucleotide binding // inferred from electronic annotation /// K08C7.5 // GO:0050661 // NADP binding // inferred from electronic annotation /// K08C7.5 // GO:0004497 // monooxygenase activity // inferred from electronic annotation /// K08C7.5 // G…	K08C7.5 // ENSEMBL // cdna:known chromosome:WBcel235:IV:10682524:10684385:1 gene:K08C7.5 transcript:K08C7.5 description:Protein FMO-2 // chrIV // 100 // 100 // 26 // 26 // 0 /// NM_069571 // RefSeq // Caenorhabditis elegans Protein FMO-2 (fmo-2) mRNA, complete cds. // chrIV // 100 // 81 // 21 // 21 // 0 /// AJ582071 // GenBank // Caenorhabditis elegans mRNA for flavin monooxygenase (fmo-2 gene). …	---	18540357	chrIV	+	K08C7.5 // G5EBJ9 /// NM_069571 // G5EBJ9 /// AJ582071 // G5EBJ9	18540357	K08C7.5 // Cel.8021 // L1 larva /// K08C7.5 // Cel.33589 // L1 larva /// NM_069571 // Cel.8021 // L1 larva /// AJ582071 // Cel.8021 // L1 larva	9.39428e-07	0.19078	-5.24163	H3_0.02 down vs control	1.42535e-07	0.131886	-7.58229	H3_0.2 down vs control	3.87043e-07	0.161676	-6.18521	H3_2.0 down vs control	5.68182e-07	0.173979	-5.74784	RE_0.2 down vs control
12660	18535743	main	C50F7.2 // clx-1 // Protein CLX-1 // --- // 177556 /// NM_068868 // clx-1 // Protein CLX-1 // --- // 177556	clx-1	C50F7.2	---	---	---	C50F7.2 // ENSEMBL // cdna:known chromosome:WBcel235:IV:7734647:7736409:1 gene:C50F7.2 transcript:C50F7.2 description:Protein CLX-1 // chrIV // 100 // 100 // 25 // 25 // 0 /// NM_068868 // RefSeq // Caenorhabditis elegans Protein CLX-1 (clx-1) mRNA, complete cds. // chrIV // 100 // 48 // 12 // 12 // 0	---	18535743	chrIV	+	C50F7.2 // Q18756 /// NM_068868 // Q18756	18535743	C50F7.2 // Cel.13263 // L1 larva /// NM_068868 // Cel.13263 // L1 larva	7.12913e-06	46.6931	46.6931	H3_0.02 up vs control	7.00849e-07	142.572	142.572	H3_0.2 up vs control	2.12764e-07	279.465	279.465	H3_2.0 up vs control	2.43774e-07	257.808	257.808	RE_0.2 up vs control
8276	18505082	main	NM_001267420 // nspe-8 // Protein NSPE-8 // --- // 13187525 /// Y38E10A.29 // nspe-8 // Protein NSPE-8 // --- // 13187525	nspe-8	NM_001267420	---	---	---	NM_001267420 // RefSeq // Caenorhabditis elegans Protein NSPE-8 (nspe-8) mRNA, complete cds. // chrII // 100 // 100 // 22 // 22 // 0 /// Y38E10A.29 // ENSEMBL // cdna:known chromosome:WBcel235:II:12621088:12621958:-1 gene:Y38E10A.29 transcript:Y38E10A.29 description:Protein NSPE-8 // chrII // 100 // 100 // 22 // 22 // 0	---	18505082	chrII	-	NM_001267420 // B7FAS4 /// Y38E10A.29 // B7FAS4	18505082	NM_001267420 // Cel.39230 // L1 larva /// Y38E10A.29 // Cel.39230 // L1 larva	1.18926e-06	5.90049	5.90049	H3_0.02 up vs control	2.00007e-07	8.5719	8.5719	H3_0.2 up vs control	9.58745e-07	6.15314	6.15314	H3_2.0 up vs control	3.87752e-07	7.40774	7.40774	RE_0.2 up vs control
22674	18599500	main	Y42A5A.3 // CELE_Y42A5A.3 // Protein Y42A5A.3 // --- // 189840 /// NM_073421 // CELE_Y42A5A.3 // Protein Y42A5A.3 // --- // 189840	CELE_Y42A5A.3	Y42A5A.3	---	---	---	Y42A5A.3 // ENSEMBL // cdna:known chromosome:WBcel235:V:11095499:11096098:-1 gene:Y42A5A.3 transcript:Y42A5A.3 description:Protein Y42A5A.3 // chrV // 100 // 100 // 24 // 24 // 0 /// NM_073421 // RefSeq // Caenorhabditis elegans Protein Y42A5A.3 (Y42A5A.3) mRNA, complete cds. // chrV // 100 // 79 // 19 // 19 // 0	---	18599500	chrV	-	Y42A5A.3 // Q9XWZ5 /// NM_073421 // Q9XWZ5	18599500	Y42A5A.3 // Cel.17962 // L1 larva /// NM_073421 // Cel.17962 // L1 larva	7.13513e-07	0.256385	-3.90038	H3_0.02 down vs control	1.69806e-06	0.289686	-3.45201	H3_0.2 down vs control	3.8133e-07	0.233259	-4.28707	H3_2.0 down vs control	2.38084e-07	0.216449	-4.62003	RE_0.2 down vs control
16713	18562741	main	NM_075188 // CELE_C08E8.3 // Protein C08E8.3 // --- // 182408 /// C08E8.3 // CELE_C08E8.3 // Protein C08E8.3 // --- // 182408	CELE_C08E8.3	NM_075188	---	---	---	NM_075188 // RefSeq // Caenorhabditis elegans Protein C08E8.3 (C08E8.3) mRNA, complete cds. // chrV // 100 // 100 // 21 // 21 // 0 /// C08E8.3 // ENSEMBL // cdna:known chromosome:WBcel235:V:18350148:18350555:1 gene:C08E8.3 transcript:C08E8.3 description:Protein C08E8.3 // chrV // 100 // 100 // 21 // 21 // 0	---	18562741	chrV	+	NM_075188 // O62042 /// C08E8.3 // O62042	18562741	NM_075188 // Cel.36735 // ---	7.18104e-07	4.40896	4.40896	H3_0.02 up vs control	3.2056e-07	5.0401	5.0401	H3_0.2 up vs control	4.05995e-07	4.84132	4.84132	H3_2.0 up vs control	1.38909e-06	3.98038	3.98038	RE_0.2 up vs control
28059	18632007	main	T21E8.1a // pgp-6 // Protein PGP-6 // --- // 181278 /// T21E8.1b.1 // pgp-6 // Protein PGP-6 // --- // 181278 /// T21E8.1b.2 // pgp-6 // Protein PGP-6 // --- // 181278 /// T21E8.1c // pgp-6 // Protein PGP-6 // --- // 181278 /// NM_001047822 // pgp-6 // Protein PGP-6 // --- // 181278 /// NM_001270189 // pgp-6 // Protein PGP-6 // --- // 181278 /// NM_001047823 // pgp-6 // Protein PGP-6 // --- // 18…	pgp-6	T21E8.1a	T21E8.1a // GO:0006810 // transport // inferred from electronic annotation /// T21E8.1a // GO:0055085 // transmembrane transport // not recorded /// T21E8.1a // GO:0055085 // transmembrane transport // inferred from electronic annotation /// T21E8.1a // GO:0055085 // transmembrane transport // --- /// T21E8.1a // GO:0006200 // ATP catabolic process // inferred from electronic annotation /// T21E8…	T21E8.1a // GO:0005886 // plasma membrane // not recorded /// T21E8.1a // GO:0016021 // integral to membrane // not recorded /// T21E8.1a // GO:0016021 // integral to membrane // inferred from electronic annotation /// T21E8.1a // GO:0005886 // plasma membrane // --- /// T21E8.1a // GO:0016021 // integral to membrane // --- /// T21E8.1b.1 // GO:0005886 // plasma membrane // not recorded /// T21E8…	T21E8.1a // GO:0000166 // nucleotide binding // inferred from electronic annotation /// T21E8.1a // GO:0005524 // ATP binding // inferred from electronic annotation /// T21E8.1a // GO:0016887 // ATPase activity // inferred from electronic annotation /// T21E8.1a // GO:0017111 // nucleoside-triphosphatase activity // inferred from electronic annotation /// T21E8.1a // GO:0042626 // ATPase activity…	T21E8.1a // ENSEMBL // cdna:known chromosome:WBcel235:X:10871214:10876301:-1 gene:T21E8.1 transcript:T21E8.1a description:Protein PGP-6, isoform a // chrX // 100 // 100 // 14 // 14 // 0 /// T21E8.1b.1 // ENSEMBL // cdna:known chromosome:WBcel235:X:10871214:10876228:-1 gene:T21E8.1 transcript:T21E8.1b.1 description:Protein PGP-6, isoform a // chrX // 100 // 86 // 12 // 12 // 0 /// T21E8.1b.2 // EN…	---	18632007	chrX	-	T21E8.1a // Q1ZXU6 /// T21E8.1a // Q22656 /// T21E8.1b.1 // Q1ZXU6 /// T21E8.1b.2 // Q1ZXU6 /// T21E8.1c // Q1ZXU6 /// T21E8.1c // G1K0X0 /// NM_001047822 // Q22656 /// NM_001270189 // G1K0X0 /// NM_001047823 // Q1ZXU6	18632007	T21E8.1a // Cel.30274 // L1 larva /// T21E8.1b.1 // Cel.30274 // L1 larva /// T21E8.1b.2 // Cel.30274 // L1 larva /// T21E8.1c // Cel.30274 // L1 larva /// NM_001047822 // Cel.30274 // L1 larva /// NM_001270189 // Cel.30274 // L1 larva /// NM_001047823 // Cel.30274 // L1 larva	4.34037e-07	6.13086	6.13086	H3_0.02 up vs control	5.88361e-07	5.78459	5.78459	H3_0.2 up vs control	6.08469e-07	5.74813	5.74813	H3_2.0 up vs control	8.34223e-07	5.42197	5.42197	RE_0.2 up vs control
22662	18599412	main	NM_071158 // comt-5 // Protein COMT-5 // --- // 178684 /// Y40B10A.7 // comt-5 // Protein COMT-5 // --- // 178684	comt-5	NM_071158	NM_071158 // GO:0040010 // positive regulation of growth rate // inferred from mutant phenotype /// Y40B10A.7 // GO:0040010 // positive regulation of growth rate // inferred from mutant phenotype	---	NM_071158 // GO:0008171 // O-methyltransferase activity // inferred from electronic annotation /// Y40B10A.7 // GO:0008171 // O-methyltransferase activity // inferred from electronic annotation	NM_071158 // RefSeq // Caenorhabditis elegans Protein COMT-5 (comt-5) mRNA, complete cds. // chrV // 100 // 100 // 22 // 22 // 0 /// Y40B10A.7 // ENSEMBL // cdna:known chromosome:WBcel235:V:2052286:2053600:-1 gene:Y40B10A.7 transcript:Y40B10A.7 description:Protein COMT-5 // chrV // 100 // 100 // 22 // 22 // 0	---	18599412	chrV	-	NM_071158 // Q8WTM3 /// Y40B10A.7 // Q8WTM3	18599412	---	0.00282945	2.21914	2.21914	H3_0.02 up vs control	4.30865e-05	4.03807	4.03807	H3_0.2 up vs control	2.80994e-07	11.5339	11.5339	H3_2.0 up vs control	7.17681e-07	9.13354	9.13354	RE_0.2 up vs control
25303	18615228	main	NR_071919 // T06H11.11 // ncRNA // --- // 13222388	T06H11.11	NR_071919	---	---	---	NR_071919 // RefSeq // Caenorhabditis elegans RNA transcript T06H11.11 (T06H11.11), ncRNA. // chrX // 100 // 100 // 25 // 25 // 0 /// T06H11.11 // ENSEMBL // cdna:known chromosome:WBcel235:X:10098260:10098396:1 gene:T06H11.11 transcript:T06H11.11 description: // chrX // 100 // 100 // 25 // 25 // 0	---	18615228	chrX	+	---	18615228	---	5.85069e-07	0.276598	-3.61535	H3_0.02 down vs control	8.33559e-07	0.29021	-3.44578	H3_0.2 down vs control	8.54164e-07	0.291157	-3.43457	H3_2.0 down vs control	4.33466e-07	0.265233	-3.77027	RE_0.2 down vs control
22158	18596385	main	T16G1.6 // T16G1.6 // Protein T16G1.6 // --- // 188554 /// NM_073833 // T16G1.6 // Protein T16G1.6 // --- // 188554	T16G1.6	T16G1.6	T16G1.6 // GO:0040010 // positive regulation of growth rate // inferred from mutant phenotype /// NM_073833 // GO:0040010 // positive regulation of growth rate // inferred from mutant phenotype	---	T16G1.6 // GO:0016772 // transferase activity, transferring phosphorus-containing groups // inferred from electronic annotation /// NM_073833 // GO:0016772 // transferase activity, transferring phosphorus-containing groups // inferred from electronic annotation	T16G1.6 // ENSEMBL // cdna:known chromosome:WBcel235:V:12935536:12937187:-1 gene:T16G1.6 transcript:T16G1.6 description:Protein T16G1.6 // chrV // 100 // 100 // 26 // 26 // 0 /// NM_073833 // RefSeq // Caenorhabditis elegans Protein T16G1.6 (T16G1.6) mRNA, complete cds. // chrV // 100 // 85 // 22 // 22 // 0	---	18596385	chrV	-	T16G1.6 // Q9XUP2 /// NM_073833 // Q9XUP2	18596385	T16G1.6 // Cel.2289 // --- /// T16G1.6 // Cel.37907 // --- /// NM_073833 // Cel.2289 // ---	2.4417e-05	0.550308	-1.81717	H3_0.02 down vs control	3.83628e-06	0.47849	-2.08991	H3_0.2 down vs control	2.03881e-07	0.363308	-2.75248	H3_2.0 down vs control	5.46765e-07	0.401921	-2.48805	RE_0.2 down vs control
17655	18568638	main	F28G4.1 // cyp-37B1 // Protein CYP-37B1 // --- // 180093 /// NM_074708 // cyp-37B1 // Protein CYP-37B1 // --- // 180093	cyp-37B1	F28G4.1	F28G4.1 // GO:0055114 // oxidation-reduction process // inferred from electronic annotation /// NM_074708 // GO:0055114 // oxidation-reduction process // inferred from electronic annotation	F28G4.1 // GO:0016021 // integral to membrane // inferred from electronic annotation /// NM_074708 // GO:0016021 // integral to membrane // inferred from electronic annotation	F28G4.1 // GO:0005506 // iron ion binding // inferred from electronic annotation /// F28G4.1 // GO:0009055 // electron carrier activity // inferred from electronic annotation /// F28G4.1 // GO:0016705 // oxidoreductase activity, acting on paired donors, with incorporation or reduction of molecular oxygen // inferred from electronic annotation /// F28G4.1 // GO:0020037 // heme binding // inferred …	F28G4.1 // ENSEMBL // cdna:known chromosome:WBcel235:V:16278191:16280614:1 gene:F28G4.1 transcript:F28G4.1 description:Protein CYP-37B1 // chrV // 100 // 100 // 25 // 25 // 0 /// NM_074708 // RefSeq // Caenorhabditis elegans Protein CYP-37B1 (cyp-37B1) mRNA, complete cds. // chrV // 100 // 88 // 22 // 22 // 0	---	18568638	chrV	+	F28G4.1 // O17851 /// NM_074708 // O17851	18568638	F28G4.1 // Cel.3840 // L1 larva /// NM_074708 // Cel.3840 // L1 larva	1.38289e-05	0.463722	-2.15647	H3_0.02 down vs control	3.00819e-06	0.401615	-2.48995	H3_0.2 down vs control	1.32504e-07	0.278989	-3.58437	H3_2.0 down vs control	1.3761e-06	0.370123	-2.7018	RE_0.2 down vs control
2034	18462908	main	Y65B4BR.4a // wwp-1 // Protein WWP-1 // --- // 171647 /// Y65B4BR.4b // wwp-1 // Protein WWP-1 // --- // 171647 /// NM_170794 // wwp-1 // Protein WWP-1 // --- // 171647 /// NM_171831 // wwp-1 // Protein WWP-1 // --- // 171647	wwp-1	Y65B4BR.4a	Y65B4BR.4a // GO:0006464 // cellular protein modification process // inferred from electronic annotation /// Y65B4BR.4a // GO:0007413 // axonal fasciculation // inferred from mutant phenotype /// Y65B4BR.4a // GO:0008340 // determination of adult lifespan // inferred from mutant phenotype /// Y65B4BR.4a // GO:0009792 // embryo development ending in birth or egg hatching // inferred from mutant ph…	Y65B4BR.4a // GO:0005622 // intracellular // inferred from electronic annotation /// Y65B4BR.4a // GO:0005634 // nucleus // not recorded /// Y65B4BR.4a // GO:0005737 // cytoplasm // inferred from direct assay /// Y65B4BR.4a // GO:0005634 // nucleus // --- /// Y65B4BR.4b // GO:0005622 // intracellular // inferred from electronic annotation /// Y65B4BR.4b // GO:0005634 // nucleus // not recorded //…	Y65B4BR.4a // GO:0004842 // ubiquitin-protein ligase activity // inferred from direct assay /// Y65B4BR.4a // GO:0004842 // ubiquitin-protein ligase activity // inferred from electronic annotation /// Y65B4BR.4a // GO:0005515 // protein binding // inferred from physical interaction /// Y65B4BR.4a // GO:0016874 // ligase activity // inferred from electronic annotation /// Y65B4BR.4b // GO:0004842 …	Y65B4BR.4a // ENSEMBL // cdna:known chromosome:WBcel235:I:537122:542173:1 gene:Y65B4BR.4 transcript:Y65B4BR.4a description:Protein WWP-1, isoform a // chrI // 100 // 100 // 31 // 31 // 0 /// Y65B4BR.4b // ENSEMBL // cdna:known chromosome:WBcel235:I:537122:542173:1 gene:Y65B4BR.4 transcript:Y65B4BR.4b description:Protein WWP-1, isoform a // chrI // 100 // 100 // 31 // 31 // 0 /// NM_170794 // RefS…	---	18462908	chrI	+	Y65B4BR.4a // Q9N2Z7 /// Y65B4BR.4b // Q95XU3 /// NM_170794 // Q9N2Z7 /// NM_171831 // Q95XU3	18462908	Y65B4BR.4a // Cel.7528 // embryo| L1 larva| L2 larva| L4 larva /// Y65B4BR.4b // Cel.7528 // embryo| L1 larva| L2 larva| L4 larva /// NM_170794 // Cel.7528 // embryo| L1 larva| L2 larva| L4 larva /// NM_171831 // Cel.7528 // embryo| L1 larva| L2 larva| L4 larva	6.48694e-06	1.17663	1.17663	H3_0.02 up vs control	2.22868e-06	1.20098	1.20098	H3_0.2 up vs control	3.27692e-07	1.25267	1.25267	H3_2.0 up vs control	4.47186e-07	1.2435	1.2435	RE_0.2 up vs control
12663	18535764	main	C50F7.5 // C50F7.5 // Protein C50F7.5 // --- // 177554	C50F7.5	C50F7.5	---	---	---	C50F7.5 // ENSEMBL // cdna:known chromosome:WBcel235:IV:7726718:7727951:1 gene:C50F7.5 transcript:C50F7.5 description:Protein C50F7.5 // chrIV // 100 // 100 // 23 // 23 // 0	---	18535764	chrIV	+	---	18535764	C50F7.5 // Cel.18214 // ---	1.32258e-06	7.95793	7.95793	H3_0.02 up vs control	1.17456e-06	8.17504	8.17504	H3_0.2 up vs control	5.02355e-07	9.99944	9.99944	H3_2.0 up vs control	8.28628e-07	8.86336	8.86336	RE_0.2 up vs control
24435	18610102	main	F41E7.1 // F41E7.1 // Protein F41E7.1 // --- // 181236 /// NM_077323 // F41E7.1 // Protein F41E7.1 // --- // 181236	F41E7.1	F41E7.1	F41E7.1 // GO:0002009 // morphogenesis of an epithelium // inferred from mutant phenotype /// F41E7.1 // GO:0006812 // cation transport // inferred from electronic annotation /// F41E7.1 // GO:0018996 // molting cycle, collagen and cuticulin-based cuticle // inferred from mutant phenotype /// F41E7.1 // GO:0040011 // locomotion // inferred from mutant phenotype /// F41E7.1 // GO:0055085 // transm…	F41E7.1 // GO:0016021 // integral to membrane // inferred from electronic annotation /// NM_077323 // GO:0016021 // integral to membrane // inferred from electronic annotation	F41E7.1 // GO:0015299 // solute:hydrogen antiporter activity // inferred from electronic annotation /// NM_077323 // GO:0015299 // solute:hydrogen antiporter activity // inferred from electronic annotation	F41E7.1 // ENSEMBL // cdna:known chromosome:WBcel235:X:10279599:10282845:1 gene:F41E7.1 transcript:F41E7.1 description:Protein F41E7.1 // chrX // 100 // 100 // 30 // 30 // 0 /// NM_077323 // RefSeq // Caenorhabditis elegans Protein F41E7.1 (F41E7.1) mRNA, complete cds. // chrX // 100 // 83 // 25 // 25 // 0	---	18610102	chrX	+	F41E7.1 // Q20273 /// NM_077323 // Q20273	18610102	F41E7.1 // Cel.22911 // L1 larva /// NM_077323 // Cel.22911 // L1 larva	1.08531e-06	3.13091	3.13091	H3_0.02 up vs control	2.22327e-06	2.8733	2.8733	H3_0.2 up vs control	2.34317e-07	3.83842	3.83842	H3_2.0 up vs control	5.86736e-06	2.57992	2.57992	RE_0.2 up vs control
15369	18553771	main	H23L24.5 // pme-4 // Protein PME-4 // --- // 186765 /// NM_069095 // pme-4 // Protein PME-4 // --- // 186765 /// AF548468 // pme-4 // Protein PME-4 // --- // 186765	pme-4	H23L24.5	H23L24.5 // GO:0005975 // carbohydrate metabolic process // inferred from electronic annotation /// NM_069095 // GO:0005975 // carbohydrate metabolic process // inferred from electronic annotation /// AF548468 // GO:0005975 // carbohydrate metabolic process // inferred from electronic annotation	---	H23L24.5 // GO:0004649 // poly(ADP-ribose) glycohydrolase activity // inferred from electronic annotation /// H23L24.5 // GO:0016787 // hydrolase activity // inferred from electronic annotation /// NM_069095 // GO:0004649 // poly(ADP-ribose) glycohydrolase activity // inferred from electronic annotation /// NM_069095 // GO:0016787 // hydrolase activity // inferred from electronic annotation /// A…	H23L24.5 // ENSEMBL // cdna:known chromosome:WBcel235:IV:8712413:8715027:-1 gene:H23L24.5 transcript:H23L24.5 description:Poly(ADP-ribose) glycohydrolase pme-4 // chrIV // 100 // 100 // 25 // 25 // 0 /// NM_069095 // RefSeq // Caenorhabditis elegans Protein PME-4 (pme-4) mRNA, complete cds. // chrIV // 100 // 88 // 22 // 22 // 0 /// AF548468 // GenBank // Caenorhabditis elegans poly ADP-ribose me…	---	18553771	chrIV	-	H23L24.5 // Q9N5L4 /// NM_069095 // Q9N5L4 /// AF548468 // Q9N5L4	18553771	H23L24.5 // Cel.12729 // --- /// NM_069095 // Cel.12729 // --- /// AF548468 // Cel.12729 // ---	1.00629e-06	27.3364	27.3364	H3_0.02 up vs control	1.5152e-06	23.6738	23.6738	H3_0.2 up vs control	5.51359e-07	34.1157	34.1157	H3_2.0 up vs control	1.88632e-06	21.9671	21.9671	RE_0.2 up vs control
21696	18593504	main	NM_073591 // sodh-2 // Protein SODH-2 // --- // 179628 /// K12G11.4 // sodh-2 // Protein SODH-2 // --- // 179628	sodh-2	NM_073591	NM_073591 // GO:0008340 // determination of adult lifespan // inferred from mutant phenotype /// NM_073591 // GO:0055114 // oxidation-reduction process // inferred from electronic annotation /// K12G11.4 // GO:0008340 // determination of adult lifespan // inferred from mutant phenotype /// K12G11.4 // GO:0055114 // oxidation-reduction process // inferred from electronic annotation	---	NM_073591 // GO:0008270 // zinc ion binding // inferred from electronic annotation /// NM_073591 // GO:0016491 // oxidoreductase activity // inferred from electronic annotation /// NM_073591 // GO:0004022 // alcohol dehydrogenase (NAD) activity // inferred from electronic annotation /// NM_073591 // GO:0046872 // metal ion binding // inferred from electronic annotation /// K12G11.4 // GO:0008270 …	NM_073591 // RefSeq // Caenorhabditis elegans Protein SODH-2 (sodh-2) mRNA, complete cds. // chrV // 100 // 100 // 23 // 23 // 0 /// K12G11.4 // ENSEMBL // cdna:known chromosome:WBcel235:V:11889719:11891194:-1 gene:K12G11.4 transcript:K12G11.4 description:Alcohol dehydrogenase 2 // chrV // 100 // 100 // 23 // 23 // 0	---	18593504	chrV	-	NM_073591 // O45687	18593504	NM_073591 // Cel.2991 // --- /// K12G11.4 // Cel.2991 // ---	1.08054e-05	0.359444	-2.78208	H3_0.02 down vs control	6.05218e-07	0.245113	-4.07975	H3_0.2 down vs control	7.35037e-07	0.252346	-3.96281	H3_2.0 down vs control	2.07117e-06	0.292179	-3.42256	RE_0.2 down vs control
12717	18536185	main	NM_001268558 // ugt-43 // Protein UGT-43 // --- // 184052 /// F01D4.1b // ugt-43 // Protein UGT-43 // --- // 184052 /// NM_001268559 // ugt-43 // Protein UGT-43 // --- // 184052 /// F01D4.1a // ugt-43 // Protein UGT-43 // --- // 184052	ugt-43	NM_001268558	NM_001268558 // GO:0008152 // metabolic process // inferred from electronic annotation /// F01D4.1b // GO:0008152 // metabolic process // inferred from electronic annotation /// NM_001268559 // GO:0008152 // metabolic process // inferred from electronic annotation /// F01D4.1a // GO:0008152 // metabolic process // inferred from electronic annotation	NM_001268558 // GO:0016021 // integral to membrane // inferred from electronic annotation /// F01D4.1b // GO:0016021 // integral to membrane // inferred from electronic annotation /// NM_001268559 // GO:0016021 // integral to membrane // inferred from electronic annotation /// F01D4.1a // GO:0016021 // integral to membrane // inferred from electronic annotation	NM_001268558 // GO:0016758 // transferase activity, transferring hexosyl groups // inferred from electronic annotation /// NM_001268558 // GO:0016740 // transferase activity // inferred from electronic annotation /// NM_001268558 // GO:0016757 // transferase activity, transferring glycosyl groups // inferred from electronic annotation /// F01D4.1b // GO:0016758 // transferase activity, transferri…	NM_001268558 // RefSeq // Caenorhabditis elegans Protein UGT-43, isoform b. // chrIV // 100 // 89 // 24 // 24 // 0 /// F01D4.1b // ENSEMBL // cdna:known chromosome:WBcel235:IV:10464659:10467240:1 gene:F01D4.1 transcript:F01D4.1b description:Protein UGT-43, isoform b // chrIV // 100 // 89 // 24 // 24 // 0 /// NM_001268559 // RefSeq // Caenorhabditis elegans Protein UGT-43, isoform a (ugt-43) mRNA,…	---	18536185	chrIV	+	NM_001268558 // D5MCT5 /// F01D4.1b // D5MCT5 /// NM_001268559 // O17756 /// F01D4.1a // O17756	18536185	NM_001268558 // Cel.26285 // --- /// F01D4.1b // Cel.26285 // --- /// NM_001268559 // Cel.26285 // --- /// F01D4.1a // Cel.26285 // ---	2.39484e-06	0.468024	-2.13664	H3_0.02 down vs control	1.00006e-06	0.433831	-2.30505	H3_0.2 down vs control	1.01933e-06	0.434579	-2.30108	H3_2.0 down vs control	2.37918e-06	0.467768	-2.13781	RE_0.2 down vs control
20692	18587469	main	---		---	AY204205 // GO:0006351 // transcription, DNA-dependent // inferred from electronic annotation /// AY204205 // GO:0006355 // regulation of transcription, DNA-dependent // inferred from electronic annotation /// AY204205 // GO:0043401 // steroid hormone mediated signaling pathway // inferred from electronic annotation /// F16B4.12b // GO:0006355 // regulation of transcription, DNA-dependent // infe…	AY204205 // GO:0005634 // nucleus // inferred from electronic annotation /// F16B4.12b // GO:0005634 // nucleus // inferred from electronic annotation /// F16B4.12a // GO:0005634 // nucleus // inferred from electronic annotation	AY204205 // GO:0003677 // DNA binding // inferred from electronic annotation /// AY204205 // GO:0003700 // sequence-specific DNA binding transcription factor activity // inferred from electronic annotation /// AY204205 // GO:0008270 // zinc ion binding // inferred from electronic annotation /// AY204205 // GO:0043565 // sequence-specific DNA binding // inferred from electronic annotation /// AY20…	AY204205 // GenBank // Caenorhabditis elegans clone yk808h6 nuclear receptor NHR-117 mRNA, complete cds; alternatively spliced. // chrV // 100 // 92 // 22 // 22 // 0 /// F16B4.12b // ENSEMBL // cdna:known chromosome:WBcel235:V:1619194:1621520:-1 gene:F16B4.12 transcript:F16B4.12b description:Nuclear receptor NHR-117\x3b Protein NHR-117, isoform b // chrV // 100 // 100 // 24 // 24 // 0 /// F16B4.1…	---	18587469	chrV	-	AY204205 // Q86PI3 /// AY204205 // O44638 /// F16B4.12b // O44638 /// F16B4.12a // Q8MNW2	18587469	AY204205 // Cel.4055 // L1 larva| L2 larva	2.89508e-06	0.431693	-2.31646	H3_0.02 down vs control	1.04422e-06	0.390984	-2.55765	H3_0.2 down vs control	7.03345e-07	0.375302	-2.66452	H3_2.0 down vs control	6.98226e-06	0.466948	-2.14156	RE_0.2 down vs control
21587	18592847	main	K07B1.8 // K07B1.8 // Protein K07B1.8 // --- // 179317 /// NM_073015 // K07B1.8 // Protein K07B1.8 // --- // 179317	K07B1.8	K07B1.8	---	---	---	K07B1.8 // ENSEMBL // cdna:known chromosome:WBcel235:V:9340418:9340934:-1 gene:K07B1.8 transcript:K07B1.8 description:Protein K07B1.8 // chrV // 100 // 100 // 22 // 22 // 0 /// NM_073015 // RefSeq // Caenorhabditis elegans Protein K07B1.8 (K07B1.8) mRNA, complete cds. // chrV // 100 // 27 // 6 // 6 // 0	---	18592847	chrV	-	K07B1.8 // Q95R02 /// NM_073015 // Q95R02	18592847	K07B1.8 // Cel.34219 // L4 larva /// NM_073015 // Cel.34219 // L4 larva	3.74719e-06	0.446031	-2.242	H3_0.02 down vs control	1.67089e-06	0.41378	-2.41674	H3_0.2 down vs control	6.16269e-07	0.374165	-2.67262	H3_2.0 down vs control	3.23162e-05	0.53185	-1.88023	RE_0.2 down vs control
19791	18581777	main	B0213.15b // cyp-34A9 // Protein CYP-34A9 // --- // 181851 /// B0213.15a // cyp-34A9 // Protein CYP-34A9 // --- // 181851 /// NM_001047606 // cyp-34A9 // Protein CYP-34A9 // --- // 181851 /// NM_001047607 // cyp-34A9 // Protein CYP-34A9 // --- // 181851 /// B0213.15c // cyp-34A9 // Protein CYP-34A9 // --- // 181851 /// NM_001047608 // cyp-34A9 // Protein CYP-34A9 // --- // 181851	cyp-34A9	B0213.15b	B0213.15b // GO:0008340 // determination of adult lifespan // inferred from mutant phenotype /// B0213.15b // GO:0055114 // oxidation-reduction process // inferred from electronic annotation /// B0213.15a // GO:0008340 // determination of adult lifespan // inferred from mutant phenotype /// B0213.15a // GO:0055114 // oxidation-reduction process // inferred from electronic annotation /// NM_001047…	B0213.15b // GO:0016021 // integral to membrane // inferred from electronic annotation /// B0213.15a // GO:0016021 // integral to membrane // inferred from electronic annotation /// NM_001047606 // GO:0016021 // integral to membrane // inferred from electronic annotation /// NM_001047607 // GO:0016021 // integral to membrane // inferred from electronic annotation /// B0213.15c // GO:0016021 // in…	B0213.15b // GO:0005506 // iron ion binding // inferred from electronic annotation /// B0213.15b // GO:0009055 // electron carrier activity // inferred from electronic annotation /// B0213.15b // GO:0016705 // oxidoreductase activity, acting on paired donors, with incorporation or reduction of molecular oxygen // inferred from electronic annotation /// B0213.15b // GO:0020037 // heme binding // i…	B0213.15b // ENSEMBL // cdna:known chromosome:WBcel235:V:3968133:3970514:-1 gene:B0213.15 transcript:B0213.15b description:Protein CYP-34A9, isoform a // chrV // 100 // 100 // 22 // 22 // 0 /// B0213.15a // ENSEMBL // cdna:known chromosome:WBcel235:V:3968140:3970514:-1 gene:B0213.15 transcript:B0213.15a description:Protein CYP-34A9, isoform a // chrV // 100 // 100 // 22 // 22 // 0 /// NM_00104760…	---	18581777	chrV	-	B0213.15b // H2KY69 /// B0213.15a // Q2MGF0 /// B0213.15a // H2KY68 /// NM_001047606 // H2KY68 /// NM_001047607 // H2KY69 /// B0213.15c // Q2MGF0 /// NM_001047608 // Q2MGF0	18581777	B0213.15b // Cel.19931 // L1 larva /// B0213.15a // Cel.19931 // L1 larva /// NM_001047606 // Cel.19931 // L1 larva /// NM_001047607 // Cel.19931 // L1 larva /// B0213.15c // Cel.19931 // L1 larva /// NM_001047608 // Cel.19931 // L1 larva	7.95992e-06	0.312101	-3.20409	H3_0.02 down vs control	1.1499e-06	0.23642	-4.22976	H3_0.2 down vs control	1.43892e-06	0.244773	-4.08541	H3_2.0 down vs control	1.76624e-06	0.252511	-3.96022	RE_0.2 down vs control
9768	18515412	main	T12A2.2.3 // stt-3 // Protein STT-3 // --- // 175886 /// T12A2.2.1 // stt-3 // Protein STT-3 // --- // 175886 /// T12A2.2.2 // stt-3 // Protein STT-3 // --- // 175886 /// NM_065961 // stt-3 // Protein STT-3 // --- // 175886	stt-3	T12A2.2.3	T12A2.2.3 // GO:0000003 // reproduction // inferred from mutant phenotype /// T12A2.2.3 // GO:0002119 // nematode larval development // inferred from mutant phenotype /// T12A2.2.3 // GO:0006486 // protein glycosylation // inferred from electronic annotation /// T12A2.2.3 // GO:0009792 // embryo development ending in birth or egg hatching // inferred from mutant phenotype /// T12A2.2.3 // GO:0040…	T12A2.2.3 // GO:0016020 // membrane // inferred from electronic annotation /// T12A2.2.3 // GO:0016021 // integral to membrane // inferred from electronic annotation /// T12A2.2.1 // GO:0016020 // membrane // inferred from electronic annotation /// T12A2.2.1 // GO:0016021 // integral to membrane // inferred from electronic annotation /// T12A2.2.2 // GO:0016020 // membrane // inferred from electr…	T12A2.2.3 // GO:0004576 // oligosaccharyl transferase activity // inferred from electronic annotation /// T12A2.2.1 // GO:0004576 // oligosaccharyl transferase activity // inferred from electronic annotation /// T12A2.2.2 // GO:0004576 // oligosaccharyl transferase activity // inferred from electronic annotation /// NM_065961 // GO:0004576 // oligosaccharyl transferase activity // inferred from e…	T12A2.2.3 // ENSEMBL // cdna:known chromosome:WBcel235:III:6248317:6251607:1 gene:T12A2.2 transcript:T12A2.2.3 description:Dolichyl-diphosphooligosaccharide--protein glycosyltransferase subunit STT3 // chrIII // 100 // 100 // 24 // 24 // 0 /// T12A2.2.1 // ENSEMBL // cdna:known chromosome:WBcel235:III:6248644:6251607:1 gene:T12A2.2 transcript:T12A2.2.1 description:Dolichyl-diphosphooligosaccharid…	---	18515412	chrIII	+	NM_065961 // P46975	18515412	T12A2.2.3 // Cel.17422 // embryo| L1 larva| L4 larva /// T12A2.2.3 // Cel.33433 // embryo /// T12A2.2.1 // Cel.17422 // embryo| L1 larva| L4 larva /// T12A2.2.1 // Cel.33433 // embryo /// T12A2.2.2 // Cel.17422 // embryo| L1 larva| L4 larva /// T12A2.2.2 // Cel.33433 // embryo /// NM_065961 // Cel.17422 // embryo| L1 larva| L4 larva	2.07295e-05	1.16295	1.16295	H3_0.02 up vs control	4.45827e-06	1.19693	1.19693	H3_0.2 up vs control	4.71934e-07	1.25812	1.25812	H3_2.0 up vs control	2.92946e-06	1.20723	1.20723	RE_0.2 up vs control
8863	18508888	main	C14B9.10.1 // C14B9.10 // Protein C14B9.10 // --- // 259519 /// C14B9.10.2 // C14B9.10 // Protein C14B9.10 // --- // 259519 /// NM_171208 // C14B9.10 // Protein C14B9.10 // --- // 259519	C14B9.10	C14B9.10.1	C14B9.10.1 // GO:0006122 // mitochondrial electron transport, ubiquinol to cytochrome c // inferred from electronic annotation /// C14B9.10.1 // GO:0009792 // embryo development ending in birth or egg hatching // inferred from mutant phenotype /// C14B9.10.2 // GO:0006122 // mitochondrial electron transport, ubiquinol to cytochrome c // inferred from electronic annotation /// C14B9.10.2 // GO:000…	C14B9.10.1 // GO:0005740 // mitochondrial envelope // inferred from electronic annotation /// C14B9.10.1 // GO:0005750 // mitochondrial respiratory chain complex III // inferred from electronic annotation /// C14B9.10.1 // GO:0016021 // integral to membrane // inferred from electronic annotation /// C14B9.10.2 // GO:0005740 // mitochondrial envelope // inferred from electronic annotation /// C14B…	---	C14B9.10.1 // ENSEMBL // cdna:known chromosome:WBcel235:III:8130862:8132432:1 gene:C14B9.10 transcript:C14B9.10.1 description:Protein C14B9.10 // chrIII // 100 // 100 // 22 // 22 // 0 /// C14B9.10.2 // ENSEMBL // cdna:known chromosome:WBcel235:III:8130864:8132442:1 gene:C14B9.10 transcript:C14B9.10.2 description:Protein C14B9.10 // chrIII // 100 // 100 // 22 // 22 // 0 /// NM_171208 // RefSeq // …	---	18508888	chrIII	+	C14B9.10.1 // Q8MNV8 /// C14B9.10.2 // Q8MNV8 /// NM_171208 // Q8MNV8	18508888	C14B9.10.1 // Cel.20444 // L1 larva| L4 larva /// C14B9.10.2 // Cel.20444 // L1 larva| L4 larva /// NM_171208 // Cel.20444 // L1 larva| L4 larva	0.00119073	0.851664	-1.17417	H3_0.02 down vs control	1.61086e-05	0.75806	-1.31916	H3_0.2 down vs control	4.61829e-07	0.663543	-1.50706	H3_2.0 down vs control	6.17305e-06	0.734253	-1.36193	RE_0.2 down vs control
21987	18595277	main	T04H1.2.1 // CELE_T04H1.2 // Protein T04H1.2 // --- // 179677 /// T04H1.2.2 // CELE_T04H1.2 // Protein T04H1.2 // --- // 179677 /// NM_073668 // CELE_T04H1.2 // Protein T04H1.2 // --- // 179677	CELE_T04H1.2	T04H1.2.1	T04H1.2.1 // GO:0006184 // GTP catabolic process // inferred from electronic annotation /// T04H1.2.2 // GO:0006184 // GTP catabolic process // inferred from electronic annotation /// NM_073668 // GO:0006184 // GTP catabolic process // inferred from electronic annotation	---	T04H1.2.1 // GO:0005515 // protein binding // inferred from physical interaction /// T04H1.2.1 // GO:0042802 // identical protein binding // inferred from physical interaction /// T04H1.2.1 // GO:0003924 // GTPase activity // inferred from electronic annotation /// T04H1.2.1 // GO:0005525 // GTP binding // inferred from electronic annotation /// T04H1.2.1 // GO:0000166 // nucleotide binding // in…	T04H1.2.1 // ENSEMBL // cdna:known chromosome:WBcel235:V:12242318:12245044:-1 gene:T04H1.2 transcript:T04H1.2.1 description:Protein T04H1.2 // chrV // 100 // 100 // 26 // 26 // 0 /// T04H1.2.2 // ENSEMBL // cdna:known chromosome:WBcel235:V:12242318:12245059:-1 gene:T04H1.2 transcript:T04H1.2.2 description:Protein T04H1.2 // chrV // 100 // 100 // 26 // 26 // 0 /// NM_073668 // RefSeq // Caenorhabd…	---	18595277	chrV	-	T04H1.2.1 // Q22174 /// T04H1.2.2 // Q22174 /// NM_073668 // Q22174	18595277	T04H1.2.1 // Cel.6177 // embryo| L1 larva| L2 larva| L4 larva /// T04H1.2.2 // Cel.6177 // embryo| L1 larva| L2 larva| L4 larva /// NM_073668 // Cel.6177 // embryo| L1 larva| L2 larva| L4 larva	5.95865e-06	1.88942	1.88942	H3_0.02 up vs control	2.92122e-06	1.9913	1.9913	H3_0.2 up vs control	9.50427e-07	2.17854	2.17854	H3_2.0 up vs control	1.77607e-06	2.06987	2.06987	RE_0.2 up vs control
13245	18539844	main	H32C10.2 // lin-33 // Protein LIN-33 // --- // 177361 /// NM_068489 // lin-33 // Protein LIN-33 // --- // 177361	lin-33	H32C10.2	---	---	---	H32C10.2 // ENSEMBL // cdna:known chromosome:WBcel235:IV:5930645:5933279:1 gene:H32C10.2 transcript:H32C10.2 description:Protein LIN-33 // chrIV // 100 // 100 // 28 // 28 // 0 /// NM_068489 // RefSeq // Caenorhabditis elegans Protein LIN-33 (lin-33) mRNA, complete cds. // chrIV // 100 // 86 // 24 // 24 // 0	---	18539844	chrIV	+	H32C10.2 // Q9TYQ5 /// NM_068489 // Q9TYQ5	18539844	H32C10.2 // Cel.12720 // embryo| L1 larva /// NM_068489 // Cel.12720 // embryo| L1 larva	2.73706e-05	2.58377	2.58377	H3_0.02 up vs control	1.17475e-06	3.86465	3.86465	H3_0.2 up vs control	7.61838e-07	4.12344	4.12344	H3_2.0 up vs control	1.03131e-05	2.89336	2.89336	RE_0.2 up vs control
19837	18582137	main	B0507.10 // B0507.10 // Protein B0507.10 // --- // 260065 /// NM_072856 // B0507.10 // Protein B0507.10 // --- // 260065	B0507.10	B0507.10	---	---	---	B0507.10 // ENSEMBL // cdna:known chromosome:WBcel235:V:8758820:8760516:-1 gene:B0507.10 transcript:B0507.10 description:Protein B0507.10 // chrV // 100 // 100 // 22 // 22 // 0 /// NM_072856 // RefSeq // Caenorhabditis elegans Protein B0507.10 (B0507.10) mRNA, complete cds. // chrV // 100 // 82 // 18 // 18 // 0	---	18582137	chrV	-	B0507.10 // Q95Q93 /// NM_072856 // Q95Q93	18582137	B0507.10 // Cel.36758 // --- /// NM_072856 // Cel.36758 // ---	1.71028e-06	5.67434	5.67434	H3_0.02 up vs control	2.13902e-06	5.44098	5.44098	H3_0.2 up vs control	3.2918e-06	5.0298	5.0298	H3_2.0 up vs control	1.65966e-06	5.70681	5.70681	RE_0.2 up vs control
20991	18589322	main	F35E8.10 // CELE_F35E8.13 // Protein F35E8.13 // --- // 185302 /// F35E8.10 // CELE_F35E8.10 // Protein F35E8.10 // --- // 185301 /// NM_074584 // CELE_F35E8.10 // Protein F35E8.10 // --- // 185301 /// NM_074587 // CELE_F35E8.13 // Protein F35E8.13 // --- // 185302	CELE_F35E8.13	F35E8.10	---	---	---	F35E8.10 // ENSEMBL // cdna:known chromosome:WBcel235:V:15919434:15920373:-1 gene:F35E8.10 transcript:F35E8.10 description:Protein F35E8.10 // chrV // 100 // 100 // 25 // 25 // 0 /// NM_074584 // RefSeq // Caenorhabditis elegans Protein F35E8.10 (F35E8.10) mRNA, complete cds. // chrV // 100 // 84 // 21 // 21 // 0 /// NM_074587 // RefSeq // Caenorhabditis elegans Protein F35E8.13 (F35E8.13) mRNA, …	---	18589322	chrV	-	F35E8.10 // G5EEU8 /// NM_074584 // G5EEU8 /// NM_074587 // G5EEU8	18589322	F35E8.10 // Cel.33029 // --- /// F35E8.10 // Cel.23716 // --- /// NM_074584 // Cel.23716 // --- /// NM_074587 // Cel.33029 // ---	0.00561903	0.533914	-1.87296	H3_0.02 down vs control	7.94121e-06	0.224226	-4.45979	H3_0.2 down vs control	1.62711e-06	0.168204	-5.94515	H3_2.0 down vs control	2.84261e-06	0.186986	-5.34799	RE_0.2 down vs control
12522	18534815	main	C35B1.1.2 // ubc-1 // Protein UBC-1 // --- // 177170 /// C35B1.1.1 // ubc-1 // Protein UBC-1 // --- // 177170 /// NM_068079 // ubc-1 // Protein UBC-1 // --- // 177170	ubc-1	C35B1.1.2	C35B1.1.2 // GO:0000003 // reproduction // inferred from mutant phenotype /// C35B1.1.2 // GO:0002119 // nematode larval development // inferred from mutant phenotype /// C35B1.1.2 // GO:0006281 // DNA repair // inferred from direct assay /// C35B1.1.2 // GO:0016567 // protein ubiquitination // inferred from direct assay /// C35B1.1.2 // GO:0040007 // growth // inferred from mutant phenotype /// …	---	C35B1.1.2 // GO:0003684 // damaged DNA binding // inferred from sequence or structural similarity /// C35B1.1.2 // GO:0004842 // ubiquitin-protein ligase activity // inferred from direct assay /// C35B1.1.2 // GO:0004842 // ubiquitin-protein ligase activity // inferred from sequence or structural similarity /// C35B1.1.2 // GO:0005515 // protein binding // inferred from physical interaction /// C…	C35B1.1.2 // ENSEMBL // cdna:known chromosome:WBcel235:IV:4103018:4105357:1 gene:C35B1.1 transcript:C35B1.1.2 description:Ubiquitin-conjugating enzyme E2 1 // chrIV // 100 // 100 // 25 // 25 // 0 /// C35B1.1.1 // ENSEMBL // cdna:known chromosome:WBcel235:IV:4103020:4105357:1 gene:C35B1.1 transcript:C35B1.1.1 description:Ubiquitin-conjugating enzyme E2 1 // chrIV // 100 // 100 // 25 // 25 // 0 ///…	---	18534815	chrIV	+	NM_068079 // P52478	18534815	C35B1.1.2 // Cel.18169 // L1 larva /// C35B1.1.1 // Cel.18169 // L1 larva /// NM_068079 // Cel.18169 // L1 larva	0.000117087	1.31721	1.31721	H3_0.02 up vs control	1.22179e-05	1.43383	1.43383	H3_0.2 up vs control	3.66084e-07	1.6988	1.6988	H3_2.0 up vs control	9.79456e-06	1.44707	1.44707	RE_0.2 up vs control
2116	18463500	main	---		---	---	---	---	---	---	18463500	chrI	+	---	18463500	---	2.20211e-06	7.96109	7.96109	H3_0.02 up vs control	7.50686e-06	6.11081	6.11081	H3_0.2 up vs control	2.04419e-06	8.09762	8.09762	H3_2.0 up vs control	1.30169e-06	8.99974	8.99974	RE_0.2 up vs control
8270	18505048	main	Y38E10A.14 // Y38E10A.14 // Protein Y38E10A.14 // --- // 174896 /// NM_064296 // Y38E10A.14 // Protein Y38E10A.14 // --- // 174896	Y38E10A.14	Y38E10A.14	---	---	---	Y38E10A.14 // ENSEMBL // cdna:known chromosome:WBcel235:II:12623189:12623952:-1 gene:Y38E10A.14 transcript:Y38E10A.14 description:Protein Y38E10A.14 // chrII // 100 // 100 // 20 // 20 // 0 /// NM_064296 // RefSeq // Caenorhabditis elegans Protein Y38E10A.14 (Y38E10A.14) mRNA, complete cds. // chrII // 100 // 45 // 9 // 9 // 0	---	18505048	chrII	-	Y38E10A.14 // Q9NAJ7 /// NM_064296 // Q9NAJ7	18505048	Y38E10A.14 // Cel.18229 // L1 larva /// NM_064296 // Cel.18229 // L1 larva	3.68513e-06	17.9797	17.9797	H3_0.02 up vs control	2.14748e-06	21.4685	21.4685	H3_0.2 up vs control	1.33431e-06	25.2849	25.2849	H3_2.0 up vs control	3.16576e-06	18.8831	18.8831	RE_0.2 up vs control
21585	18592824	main	K07B1.6d // tos-1 // Protein TOS-1 // --- // 3565833 /// K07B1.6a.2 // tos-1 // Protein TOS-1 // --- // 3565833 /// K07B1.6b // tos-1 // Protein TOS-1 // --- // 3565833 /// K07B1.6a.1 // tos-1 // Protein TOS-1 // --- // 3565833 /// NM_073016 // tos-1 // Protein TOS-1 // --- // 3565833 /// NM_073017 // tos-1 // Protein TOS-1 // --- // 3565833 /// NM_001269189 // tos-1 // Protein TOS-1 // --- // 35…	tos-1	K07B1.6d	K07B1.6d // GO:0002119 // nematode larval development // inferred from mutant phenotype /// K07B1.6d // GO:0040007 // growth // inferred from mutant phenotype /// K07B1.6a.2 // GO:0002119 // nematode larval development // inferred from mutant phenotype /// K07B1.6a.2 // GO:0040007 // growth // inferred from mutant phenotype /// K07B1.6b // GO:0002119 // nematode larval development // inferred fro…	---	---	K07B1.6d // ENSEMBL // cdna:known chromosome:WBcel235:V:9343305:9344218:-1 gene:K07B1.6 transcript:K07B1.6d description:Protein TOS-1, isoform a // chrV // 100 // 96 // 24 // 24 // 0 /// K07B1.6a.2 // ENSEMBL // cdna:known chromosome:WBcel235:V:9343277:9344218:-1 gene:K07B1.6 transcript:K07B1.6a.2 description:Protein TOS-1, isoform a // chrV // 100 // 68 // 17 // 17 // 0 /// K07B1.6b // ENSEMBL /…	---	18592824	chrV	-	K07B1.6d // H8W3Y8 /// K07B1.6a.2 // H2KZK5 /// K07B1.6a.2 // H8W3Y8 /// K07B1.6b // H8W3Y8 /// K07B1.6b // Q95R01 /// K07B1.6a.1 // H2KZK5 /// K07B1.6a.1 // H8W3Y8 /// NM_073016 // H2KZK5 /// NM_073017 // Q95R01 /// NM_001269189 // H8W3Y8 /// K07B1.6c // H8W3Y9 /// NM_001269188 // H8W3Y9	18592824	K07B1.6d // Cel.17993 // L1 larva /// K07B1.6d // Cel.35717 // L2 larva /// K07B1.6a.2 // Cel.17993 // L1 larva /// K07B1.6a.2 // Cel.35717 // L2 larva /// K07B1.6b // Cel.17993 // L1 larva /// K07B1.6b // Cel.35717 // L2 larva /// K07B1.6a.1 // Cel.17993 // L1 larva /// K07B1.6a.1 // Cel.35717 // L2 larva /// NM_073016 // Cel.17993 // L1 larva /// NM_073016 // Cel.35717 // L2 larva /// NM_073017…	5.44913e-06	0.680222	-1.47011	H3_0.02 down vs control	5.9651e-06	0.682871	-1.46441	H3_0.2 down vs control	5.24812e-07	0.607935	-1.64491	H3_2.0 down vs control	1.47375e-05	0.70876	-1.41092	RE_0.2 down vs control
3665	18474786	main	Y106G6D.6 // CELE_Y106G6D.6 // Protein Y106G6D.6 // --- // 190917 /// NM_060268 // CELE_Y106G6D.6 // Protein Y106G6D.6 // --- // 190917	CELE_Y106G6D.6	Y106G6D.6	---	Y106G6D.6 // GO:0016021 // integral to membrane // inferred from electronic annotation	---	Y106G6D.6 // ENSEMBL // cdna:known chromosome:WBcel235:I:10118080:10119958:-1 gene:Y106G6D.6 transcript:Y106G6D.6 description:Protein Y106G6D.6 // chrI // 100 // 100 // 30 // 30 // 0 /// NM_060268 // RefSeq // Caenorhabditis elegans Protein Y106G6D.6 (Y106G6D.6) mRNA, complete cds. // chrI // 100 // 53 // 16 // 16 // 0 /// Y106G6D.5a // ENSEMBL // cdna:known chromosome:WBcel235:I:10119563:1012207…	---	18474786	chrI	-	Y106G6D.6 // Q9XX58 /// NM_060268 // Q9XX58	18474786	Y106G6D.6 // Cel.39174 // L1 larva /// NM_060268 // Cel.39174 // L1 larva	1.65426e-05	0.437786	-2.28422	H3_0.02 down vs control	2.07922e-06	0.352563	-2.83637	H3_0.2 down vs control	8.86535e-07	0.31859	-3.13883	H3_2.0 down vs control	5.10055e-06	0.389079	-2.57017	RE_0.2 down vs control
3143	18471150	main	H32K16.2 // H32K16.2 // Protein H32K16.2 // --- // 3565869 /// NM_001026361 // H32K16.2 // Protein H32K16.2 // --- // 3565869	H32K16.2	H32K16.2	---	H32K16.2 // GO:0016021 // integral to membrane // inferred from electronic annotation /// NM_001026361 // GO:0016021 // integral to membrane // inferred from electronic annotation	---	H32K16.2 // ENSEMBL // cdna:known chromosome:WBcel235:I:9154189:9154730:-1 gene:H32K16.2 transcript:H32K16.2 description:Protein H32K16.2 // chrI // 100 // 100 // 22 // 22 // 0 /// NM_001026361 // RefSeq // Caenorhabditis elegans Protein H32K16.2 (H32K16.2) mRNA, complete cds. // chrI // 100 // 64 // 14 // 14 // 0	---	18471150	chrI	-	H32K16.2 // Q7YWX0 /// NM_001026361 // Q7YWX0	18471150	H32K16.2 // Cel.32698 // --- /// NM_001026361 // Cel.32698 // ---	6.16417e-05	0.359335	-2.78292	H3_0.02 down vs control	5.92364e-06	0.261022	-3.83109	H3_0.2 down vs control	6.66897e-07	0.181481	-5.51022	H3_2.0 down vs control	3.58231e-06	0.241564	-4.13968	RE_0.2 down vs control
15311	18553377	main	F58B3.1 // lys-4 // Protein LYS-4 // --- // 178086 /// NM_069791 // lys-4 // Protein LYS-4 // --- // 178086	lys-4	F58B3.1	F58B3.1 // GO:0005975 // carbohydrate metabolic process // inferred from electronic annotation /// F58B3.1 // GO:0009253 // peptidoglycan catabolic process // inferred from electronic annotation /// F58B3.1 // GO:0016998 // cell wall macromolecule catabolic process // inferred from electronic annotation /// NM_069791 // GO:0005975 // carbohydrate metabolic process // inferred from electronic anno…	---	F58B3.1 // GO:0003796 // lysozyme activity // inferred from electronic annotation /// F58B3.1 // GO:0003824 // catalytic activity // inferred from electronic annotation /// NM_069791 // GO:0003796 // lysozyme activity // inferred from electronic annotation /// NM_069791 // GO:0003824 // catalytic activity // inferred from electronic annotation	F58B3.1 // ENSEMBL // cdna:known chromosome:WBcel235:IV:11621443:11623124:-1 gene:F58B3.1 transcript:F58B3.1 description:Protein LYS-4 // chrIV // 100 // 100 // 13 // 13 // 0 /// NM_069791 // RefSeq // Caenorhabditis elegans Protein LYS-4 (lys-4) mRNA, complete cds. // chrIV // 100 // 85 // 11 // 11 // 0	---	18553377	chrIV	-	F58B3.1 // Q20964 /// NM_069791 // Q20964	18553377	F58B3.1 // Cel.12809 // L1 larva /// NM_069791 // Cel.12809 // L1 larva	0.000303993	0.366229	-2.73053	H3_0.02 down vs control	8.75909e-06	0.214215	-4.6682	H3_0.2 down vs control	4.96688e-07	0.121037	-8.26197	H3_2.0 down vs control	1.63092e-05	0.238077	-4.20032	RE_0.2 down vs control
9179	18511144	main	F23F12.12 // CELE_F23F12.12 // Protein F23F12.12 // --- // 175927 /// NM_066035 // CELE_F23F12.12 // Protein F23F12.12 // --- // 175927	CELE_F23F12.12	F23F12.12	---	F23F12.12 // GO:0016021 // integral to membrane // inferred from electronic annotation	---	F23F12.12 // ENSEMBL // cdna:known chromosome:WBcel235:III:6508132:6509502:1 gene:F23F12.12 transcript:F23F12.12 description:Protein F23F12.12 // chrIII // 100 // 100 // 27 // 27 // 0 /// NM_066035 // RefSeq // Caenorhabditis elegans Protein F23F12.12 (F23F12.12) mRNA, complete cds. // chrIII // 100 // 48 // 13 // 13 // 0	---	18511144	chrIII	+	F23F12.12 // Q95QJ3 /// NM_066035 // Q95QJ3	18511144	F23F12.12 // Cel.18123 // L1 larva /// NM_066035 // Cel.18123 // L1 larva	7.07462e-06	0.340894	-2.93346	H3_0.02 down vs control	2.62341e-06	0.300631	-3.32633	H3_0.2 down vs control	4.00946e-06	0.317661	-3.14801	H3_2.0 down vs control	1.26027e-06	0.271927	-3.67746	RE_0.2 down vs control
1489	18458912	main	NM_059387 // T05E7.1 // Protein T05E7.1 // --- // 172309 /// T05E7.1 // T05E7.1 // Protein T05E7.1 // --- // 172309	T05E7.1	NM_059387	NM_059387 // GO:0006637 // acyl-CoA metabolic process // inferred from electronic annotation /// T05E7.1 // GO:0006637 // acyl-CoA metabolic process // inferred from electronic annotation	---	NM_059387 // GO:0016790 // thiolester hydrolase activity // inferred from electronic annotation /// T05E7.1 // GO:0016790 // thiolester hydrolase activity // inferred from electronic annotation	NM_059387 // RefSeq // Caenorhabditis elegans Protein T05E7.1 (T05E7.1) mRNA, complete cds. // chrI // 100 // 100 // 26 // 26 // 0 /// T05E7.1 // ENSEMBL // cdna:known chromosome:WBcel235:I:6203897:6206929:1 gene:T05E7.1 transcript:T05E7.1 description:Protein T05E7.1 // chrI // 100 // 100 // 26 // 26 // 0	---	18458912	chrI	+	NM_059387 // O01862 /// T05E7.1 // O01862	18458912	NM_059387 // Cel.8140 // L4 larva /// T05E7.1 // Cel.8140 // L4 larva	2.2579e-06	0.236022	-4.2369	H3_0.02 down vs control	6.21402e-06	0.27517	-3.63412	H3_0.2 down vs control	2.20426e-06	0.235123	-4.2531	H3_2.0 down vs control	2.41197e-06	0.238498	-4.19291	RE_0.2 down vs control
27696	18629714	main	M79.2 // M79.2 // Protein M79.2 // --- // 187470 /// NM_077380 // M79.2 // Protein M79.2 // --- // 187470	M79.2	M79.2	M79.2 // GO:0008152 // metabolic process // inferred from electronic annotation /// NM_077380 // GO:0008152 // metabolic process // inferred from electronic annotation	M79.2 // GO:0005737 // cytoplasm // inferred from direct assay /// M79.2 // GO:0016021 // integral to membrane // inferred from electronic annotation /// M79.2 // GO:0055120 // striated muscle dense body // inferred from direct assay /// NM_077380 // GO:0005737 // cytoplasm // inferred from direct assay /// NM_077380 // GO:0016021 // integral to membrane // inferred from electronic annotation ///…	M79.2 // GO:0016746 // transferase activity, transferring acyl groups // inferred from electronic annotation /// NM_077380 // GO:0016746 // transferase activity, transferring acyl groups // inferred from electronic annotation	M79.2 // ENSEMBL // cdna:known chromosome:WBcel235:X:10626511:10628805:-1 gene:M79.2 transcript:M79.2 description:Protein M79.2 // chrX // 100 // 100 // 28 // 28 // 0 /// NM_077380 // RefSeq // Caenorhabditis elegans Protein M79.2 (M79.2) mRNA, complete cds. // chrX // 100 // 89 // 25 // 25 // 0	---	18629714	chrX	-	M79.2 // G5EE59 /// NM_077380 // G5EE59	18629714	M79.2 // Cel.641 // --- /// M79.2 // Cel.39405 // --- /// NM_077380 // Cel.641 // ---	3.88314e-05	0.540437	-1.85035	H3_0.02 down vs control	2.64955e-06	0.433623	-2.30615	H3_0.2 down vs control	4.91115e-06	0.458264	-2.18215	H3_2.0 down vs control	1.11966e-06	0.399297	-2.5044	RE_0.2 down vs control
10581	18521287	main	C13B9.3 // C13B9.3 // Protein C13B9.3 // --- // 175940 /// NM_066062 // C13B9.3 // Protein C13B9.3 // --- // 175940	C13B9.3	C13B9.3	C13B9.3 // GO:0000003 // reproduction // inferred from mutant phenotype /// C13B9.3 // GO:0002119 // nematode larval development // inferred from mutant phenotype /// C13B9.3 // GO:0006810 // transport // inferred from electronic annotation /// C13B9.3 // GO:0006886 // intracellular protein transport // inferred from electronic annotation /// C13B9.3 // GO:0006915 // apoptotic process // inferred…	C13B9.3 // GO:0030131 // clathrin adaptor complex // inferred from electronic annotation /// NM_066062 // GO:0030131 // clathrin adaptor complex // inferred from electronic annotation /// NM_066062 // GO:0000139 // Golgi membrane // inferred from electronic annotation /// NM_066062 // GO:0005737 // cytoplasm // inferred from electronic annotation /// NM_066062 // GO:0005794 // Golgi apparatus // …	C13B9.3 // GO:0005515 // protein binding // inferred from electronic annotation	C13B9.3 // ENSEMBL // cdna:known chromosome:WBcel235:III:6622655:6624972:-1 gene:C13B9.3 transcript:C13B9.3 description:Probable coatomer subunit delta // chrIII // 100 // 100 // 27 // 27 // 0 /// NM_066062 // RefSeq // Caenorhabditis elegans Protein C13B9.3 (C13B9.3) mRNA, complete cds. // chrIII // 100 // 81 // 22 // 22 // 0	---	18521287	chrIII	-	NM_066062 // Q09236	18521287	C13B9.3 // Cel.17346 // embryo| L1 larva| L2 larva| L4 larva /// NM_066062 // Cel.17346 // embryo| L1 larva| L2 larva| L4 larva	4.62697e-06	1.55066	1.55066	H3_0.02 up vs control	8.64044e-06	1.50525	1.50525	H3_0.2 up vs control	8.80513e-07	1.69249	1.69249	H3_2.0 up vs control	7.82746e-06	1.51218	1.51218	RE_0.2 up vs control
26896	18624546	main	NM_001270315 // CELE_F23D12.11 // Protein F23D12.11 // --- // 13223834 /// F23D12.11 // CELE_F23D12.11 // Protein F23D12.11 // --- // 13223834	CELE_F23D12.11	NM_001270315	---	---	---	NM_001270315 // RefSeq // Caenorhabditis elegans Protein F23D12.11 (F23D12.11) mRNA, complete cds. // chrX // 100 // 100 // 17 // 17 // 0 /// F23D12.11 // ENSEMBL // cdna:known chromosome:WBcel235:X:14423873:14424749:-1 gene:F23D12.11 transcript:F23D12.11 description:Protein F23D12.11 // chrX // 100 // 100 // 17 // 17 // 0	---	18624546	chrX	-	NM_001270315 // C6KRL2 /// F23D12.11 // C6KRL2	18624546	NM_001270315 // Cel.39557 // --- /// F23D12.11 // Cel.39557 // ---	3.91596e-05	0.286186	-3.49423	H3_0.02 down vs control	1.87212e-06	0.170913	-5.85094	H3_0.2 down vs control	3.9317e-06	0.196351	-5.09292	H3_2.0 down vs control	1.97874e-06	0.172748	-5.78878	RE_0.2 down vs control
16078	18558681	main	Y4C6B.6 // gba-4 // Protein GBA-4 // --- // 177314 /// NM_068384 // gba-4 // Protein GBA-4 // --- // 177314	gba-4	Y4C6B.6	Y4C6B.6 // GO:0005975 // carbohydrate metabolic process // inferred from electronic annotation /// Y4C6B.6 // GO:0006665 // sphingolipid metabolic process // inferred from electronic annotation /// Y4C6B.6 // GO:0007040 // lysosome organization // inferred from electronic annotation /// Y4C6B.6 // GO:0006629 // lipid metabolic process // inferred from electronic annotation /// NM_068384 // GO:000…	Y4C6B.6 // GO:0005764 // lysosome // inferred from electronic annotation	Y4C6B.6 // GO:0003824 // catalytic activity // inferred from electronic annotation /// Y4C6B.6 // GO:0004348 // glucosylceramidase activity // inferred from electronic annotation /// Y4C6B.6 // GO:0016787 // hydrolase activity // inferred from electronic annotation /// NM_068384 // GO:0003824 // catalytic activity // inferred from electronic annotation /// NM_068384 // GO:0004348 // glucosylceram…	Y4C6B.6 // ENSEMBL // cdna:known chromosome:WBcel235:IV:5344591:5350929:-1 gene:Y4C6B.6 transcript:Y4C6B.6 description:Protein GBA-4 // chrIV // 100 // 100 // 23 // 23 // 0 /// NM_068384 // RefSeq // Caenorhabditis elegans Protein GBA-4 (gba-4) mRNA, complete cds. // chrIV // 100 // 87 // 20 // 20 // 0	---	18558681	chrIV	-	Y4C6B.6 // Q9UB00 /// NM_068384 // Q9UB00	18558681	Y4C6B.6 // Cel.7806 // L1 larva| L2 larva| L4 larva /// Y4C6B.6 // Cel.39340 // --- /// NM_068384 // Cel.7806 // L1 larva| L2 larva| L4 larva	1.1991e-05	0.39255	-2.54745	H3_0.02 down vs control	1.52934e-06	0.308437	-3.24215	H3_0.2 down vs control	4.04986e-06	0.347604	-2.87684	H3_2.0 down vs control	2.93255e-06	0.334485	-2.98967	RE_0.2 down vs control
9479	18513410	main	K02F3.3 // far-8 // Protein FAR-8 // --- // 186902 /// NM_064872 // far-8 // Protein FAR-8 // --- // 186902	far-8	K02F3.3	---	---	K02F3.3 // GO:0008289 // lipid binding // inferred from electronic annotation /// NM_064872 // GO:0008289 // lipid binding // inferred from electronic annotation	K02F3.3 // ENSEMBL // cdna:known chromosome:WBcel235:III:842935:843803:1 gene:K02F3.3 transcript:K02F3.3 description:Protein FAR-8 // chrIII // 100 // 100 // 27 // 27 // 0 /// NM_064872 // RefSeq // Caenorhabditis elegans Protein FAR-8 (far-8) mRNA, complete cds. // chrIII // 100 // 74 // 20 // 20 // 0	---	18513410	chrIII	+	K02F3.3 // Q21152 /// NM_064872 // Q21152	18513410	K02F3.3 // Cel.31382 // L1 larva /// NM_064872 // Cel.31382 // L1 larva	1.98383e-05	0.378186	-2.6442	H3_0.02 down vs control	2.41802e-05	0.386648	-2.58633	H3_0.2 down vs control	6.98021e-07	0.243901	-4.10003	H3_2.0 down vs control	9.42824e-06	0.346816	-2.88338	RE_0.2 down vs control
20947	18589004	main	F32D1.2.2 // hpo-18 // Protein HPO-18 // --- // 178830 /// F32D1.2.1 // hpo-18 // Protein HPO-18 // --- // 178830 /// NM_071797 // hpo-18 // Protein HPO-18 // --- // 178830	hpo-18	F32D1.2.2	F32D1.2.2 // GO:0000003 // reproduction // inferred from mutant phenotype /// F32D1.2.2 // GO:0002119 // nematode larval development // inferred from mutant phenotype /// F32D1.2.2 // GO:0009792 // embryo development ending in birth or egg hatching // inferred from mutant phenotype /// F32D1.2.2 // GO:0015986 // ATP synthesis coupled proton transport // inferred from electronic annotation /// F32…	F32D1.2.2 // GO:0000275 // mitochondrial proton-transporting ATP synthase complex, catalytic core F(1) // inferred from electronic annotation /// F32D1.2.1 // GO:0000275 // mitochondrial proton-transporting ATP synthase complex, catalytic core F(1) // inferred from electronic annotation /// NM_071797 // GO:0000275 // mitochondrial proton-transporting ATP synthase complex, catalytic core F(1) // i…	F32D1.2.2 // GO:0046933 // proton-transporting ATP synthase activity, rotational mechanism // inferred from electronic annotation /// F32D1.2.2 // GO:0046961 // proton-transporting ATPase activity, rotational mechanism // inferred from electronic annotation /// F32D1.2.1 // GO:0046933 // proton-transporting ATP synthase activity, rotational mechanism // inferred from electronic annotation /// F32…	F32D1.2.2 // ENSEMBL // cdna:known chromosome:WBcel235:V:4346088:4346919:-1 gene:F32D1.2 transcript:F32D1.2.2 description:Protein HPO-18 // chrV // 100 // 100 // 21 // 21 // 0 /// F32D1.2.1 // ENSEMBL // cdna:known chromosome:WBcel235:V:4346089:4346425:-1 gene:F32D1.2 transcript:F32D1.2.1 description:Protein HPO-18 // chrV // 100 // 100 // 21 // 21 // 0 /// NM_071797 // RefSeq // Caenorhabditis e…	---	18589004	chrV	-	F32D1.2.2 // O16298 /// F32D1.2.1 // O16298 /// NM_071797 // O16298	18589004	F32D1.2.2 // Cel.18014 // embryo| L1 larva /// F32D1.2.1 // Cel.18014 // embryo| L1 larva /// NM_071797 // Cel.18014 // embryo| L1 larva	5.67695e-05	0.630803	-1.58528	H3_0.02 down vs control	1.64693e-05	0.586839	-1.70404	H3_0.2 down vs control	8.4135e-07	0.476215	-2.09989	H3_2.0 down vs control	5.87415e-06	0.549222	-1.82076	RE_0.2 down vs control
12718	18536193	main	F01D4.2 // ugt-44 // Protein UGT-44 // --- // 177939 /// NM_069532 // ugt-44 // Protein UGT-44 // --- // 177939	ugt-44	F01D4.2	F01D4.2 // GO:0008152 // metabolic process // inferred from electronic annotation /// NM_069532 // GO:0008152 // metabolic process // inferred from electronic annotation	F01D4.2 // GO:0016021 // integral to membrane // inferred from electronic annotation /// NM_069532 // GO:0016021 // integral to membrane // inferred from electronic annotation	F01D4.2 // GO:0016758 // transferase activity, transferring hexosyl groups // inferred from electronic annotation /// F01D4.2 // GO:0016740 // transferase activity // inferred from electronic annotation /// F01D4.2 // GO:0016757 // transferase activity, transferring glycosyl groups // inferred from electronic annotation /// NM_069532 // GO:0016758 // transferase activity, transferring hexosyl gro…	F01D4.2 // ENSEMBL // cdna:known chromosome:WBcel235:IV:10469763:10471890:1 gene:F01D4.2 transcript:F01D4.2 description:Protein UGT-44 // chrIV // 100 // 100 // 29 // 29 // 0 /// NM_069532 // RefSeq // Caenorhabditis elegans Protein UGT-44 (ugt-44) mRNA, complete cds. // chrIV // 100 // 66 // 19 // 19 // 0	---	18536193	chrIV	+	F01D4.2 // O17757 /// NM_069532 // O17757	18536193	F01D4.2 // Cel.5376 // L1 larva| L2 larva| L4 larva /// NM_069532 // Cel.5376 // L1 larva| L2 larva| L4 larva	6.41818e-06	0.260652	-3.83653	H3_0.02 down vs control	3.23156e-06	0.234231	-4.26929	H3_0.2 down vs control	4.83076e-06	0.249565	-4.00698	H3_2.0 down vs control	2.63931e-06	0.226672	-4.41166	RE_0.2 down vs control
12462	18534337	main	C28C12.4 // C28C12.4 // Protein C28C12.4 // --- // 182978 /// NM_069047 // C28C12.4 // Protein C28C12.4 // --- // 182978	C28C12.4	C28C12.4	C28C12.4 // GO:0009792 // embryo development ending in birth or egg hatching // inferred from mutant phenotype /// NM_069047 // GO:0009792 // embryo development ending in birth or egg hatching // inferred from mutant phenotype	C28C12.4 // GO:0016021 // integral to membrane // inferred from electronic annotation /// NM_069047 // GO:0016021 // integral to membrane // inferred from electronic annotation	---	C28C12.4 // ENSEMBL // cdna:known chromosome:WBcel235:IV:8487497:8488423:1 gene:C28C12.4 transcript:C28C12.4 description:Protein C28C12.4 // chrIV // 100 // 100 // 24 // 24 // 0 /// NM_069047 // RefSeq // Caenorhabditis elegans Protein C28C12.4 (C28C12.4) mRNA, complete cds. // chrIV // 100 // 71 // 17 // 17 // 0	---	18534337	chrIV	+	C28C12.4 // Q18280 /// NM_069047 // Q18280	18534337	C28C12.4 // Cel.13456 // --- /// NM_069047 // Cel.13456 // ---	1.33947e-05	6.62476	6.62476	H3_0.02 up vs control	1.14006e-05	6.86188	6.86188	H3_0.2 up vs control	1.32139e-06	11.558	11.558	H3_2.0 up vs control	3.6853e-06	8.90596	8.90596	RE_0.2 up vs control
24675	18611456	main	F53A9.2 // F53A9.2 // Protein F53A9.2 // --- // 186143 /// NM_077072 // F53A9.2 // Protein F53A9.2 // --- // 186143	F53A9.2	F53A9.2	---	---	---	F53A9.2 // ENSEMBL // cdna:known chromosome:WBcel235:X:8709705:8710157:1 gene:F53A9.2 transcript:F53A9.2 description:Protein F53A9.2 // chrX // 100 // 100 // 20 // 20 // 0 /// NM_077072 // RefSeq // Caenorhabditis elegans Protein F53A9.2 (F53A9.2) mRNA, complete cds. // chrX // 100 // 40 // 8 // 8 // 0	---	18611456	chrX	+	F53A9.2 // Q20689 /// NM_077072 // Q20689	18611456	F53A9.2 // Cel.23764 // --- /// NM_077072 // Cel.23764 // ---	0.0011419	2.21309	2.21309	H3_0.02 up vs control	2.42745e-05	3.66539	3.66539	H3_0.2 up vs control	9.2787e-07	6.49671	6.49671	H3_2.0 up vs control	1.1287e-05	4.13244	4.13244	RE_0.2 up vs control
3011	18470153	main	F52A8.5.1 // F52A8.5 // Protein F52A8.5 // --- // 172486 /// F52A8.5.2 // F52A8.5 // Protein F52A8.5 // --- // 172486 /// NM_059674 // F52A8.5 // Protein F52A8.5 // --- // 172486	F52A8.5	F52A8.5.1	F52A8.5.1 // GO:0006546 // glycine catabolic process // inferred from electronic annotation /// F52A8.5.1 // GO:0009792 // embryo development ending in birth or egg hatching // inferred from mutant phenotype /// F52A8.5.1 // GO:0019464 // glycine decarboxylation via glycine cleavage system // inferred from electronic annotation /// F52A8.5.2 // GO:0006546 // glycine catabolic process // inferred …	F52A8.5.1 // GO:0005960 // glycine cleavage complex // inferred from electronic annotation /// F52A8.5.2 // GO:0005960 // glycine cleavage complex // inferred from electronic annotation /// NM_059674 // GO:0005960 // glycine cleavage complex // inferred from electronic annotation	---	F52A8.5.1 // ENSEMBL // cdna:known chromosome:WBcel235:I:7345943:7347374:-1 gene:F52A8.5 transcript:F52A8.5.1 description:Protein F52A8.5 // chrI // 100 // 100 // 24 // 24 // 0 /// F52A8.5.2 // ENSEMBL // cdna:known chromosome:WBcel235:I:7345942:7346745:-1 gene:F52A8.5 transcript:F52A8.5.2 description:Protein F52A8.5 // chrI // 100 // 79 // 19 // 19 // 0 /// NM_059674 // RefSeq // Caenorhabditis …	---	18470153	chrI	-	F52A8.5.1 // Q20634 /// F52A8.5.2 // Q20634 /// NM_059674 // Q20634	18470153	F52A8.5.1 // Cel.18661 // embryo /// F52A8.5.2 // Cel.18661 // embryo /// NM_059674 // Cel.18661 // embryo	1.88979e-05	0.668762	-1.4953	H3_0.02 down vs control	3.74679e-06	0.616796	-1.62128	H3_0.2 down vs control	1.29125e-06	0.580903	-1.72146	H3_2.0 down vs control	1.23129e-05	0.655308	-1.526	RE_0.2 down vs control
20285	18584993	main	C39F7.4.2 // rab-1 // Protein RAB-1 // --- // 178620 /// C39F7.4.1 // rab-1 // Protein RAB-1 // --- // 178620 /// NM_070996 // rab-1 // Protein RAB-1 // --- // 178620	rab-1	C39F7.4.2	C39F7.4.2 // GO:0000003 // reproduction // inferred from mutant phenotype /// C39F7.4.2 // GO:0002119 // nematode larval development // inferred from mutant phenotype /// C39F7.4.2 // GO:0006898 // receptor-mediated endocytosis // inferred from mutant phenotype /// C39F7.4.2 // GO:0006915 // apoptotic process // inferred from mutant phenotype /// C39F7.4.2 // GO:0007264 // small GTPase mediated s…	C39F7.4.2 // GO:0005622 // intracellular // inferred from electronic annotation /// C39F7.4.2 // GO:0016020 // membrane // inferred from electronic annotation /// C39F7.4.1 // GO:0005622 // intracellular // inferred from electronic annotation /// C39F7.4.1 // GO:0016020 // membrane // inferred from electronic annotation	C39F7.4.2 // GO:0005525 // GTP binding // inferred from electronic annotation /// C39F7.4.2 // GO:0003924 // GTPase activity // inferred from electronic annotation /// C39F7.4.2 // GO:0000166 // nucleotide binding // inferred from electronic annotation /// C39F7.4.1 // GO:0005525 // GTP binding // inferred from electronic annotation /// C39F7.4.1 // GO:0003924 // GTPase activity // inferred from …	C39F7.4.2 // ENSEMBL // cdna:known chromosome:WBcel235:V:1262620:1263989:-1 gene:C39F7.4 transcript:C39F7.4.2 description:Protein RAB-1 // chrV // 100 // 100 // 18 // 18 // 0 /// C39F7.4.1 // ENSEMBL // cdna:known chromosome:WBcel235:V:1262620:1263991:-1 gene:C39F7.4 transcript:C39F7.4.1 description:Protein RAB-1 // chrV // 100 // 100 // 18 // 18 // 0 /// NM_070996 // RefSeq // Caenorhabditis ele…	---	18584993	chrV	-	C39F7.4.2 // I7FW32 /// C39F7.4.2 // Q94142 /// C39F7.4.2 // Q9UAQ6 /// C39F7.4.1 // I7FW32 /// C39F7.4.1 // Q94142 /// C39F7.4.1 // Q9UAQ6 /// NM_070996 // I7FW32 /// NM_070996 // Q94142 /// NM_070996 // Q9UAQ6	18584993	C39F7.4.2 // Cel.7361 // embryo| L1 larva /// C39F7.4.1 // Cel.7361 // embryo| L1 larva /// NM_070996 // Cel.7361 // embryo| L1 larva	5.42793e-05	1.45119	1.45119	H3_0.02 up vs control	9.94173e-06	1.57449	1.57449	H3_0.2 up vs control	9.05971e-07	1.80691	1.80691	H3_2.0 up vs control	1.41109e-05	1.54672	1.54672	RE_0.2 up vs control
477	18451662	main	C15A11.7a // C15A11.7 // Protein C15A11.7 // --- // 172496 /// NM_059691 // C15A11.7 // Protein C15A11.7 // --- // 172496 /// NR_023939 // C15A11.7 // Protein C15A11.7 // --- // 172496	C15A11.7	C15A11.7a	---	C15A11.7a // GO:0016021 // integral to membrane // inferred from electronic annotation /// NM_059691 // GO:0016021 // integral to membrane // inferred from electronic annotation /// NR_023939 // GO:0016021 // integral to membrane // inferred from electronic annotation	---	C15A11.7a // ENSEMBL // cdna:known chromosome:WBcel235:I:7405030:7408511:1 gene:C15A11.7 transcript:C15A11.7a description:Protein C15A11.7, isoform a // chrI // 100 // 54 // 13 // 13 // 0 /// NM_059691 // RefSeq // Caenorhabditis elegans Protein C15A11.7, isoform a (C15A11.7) mRNA, complete cds. // chrI // 100 // 46 // 11 // 11 // 0 /// NR_023939 // RefSeq // Caenorhabditis elegans RNA transcript…	---	18451662	chrI	+	C15A11.7a // Q93211 /// NM_059691 // Q93211	18451662	C15A11.7a // Cel.19235 // L1 larva| L4 larva /// NM_059691 // Cel.19235 // L1 larva| L4 larva /// NR_023939 // Cel.19235 // L1 larva| L4 larva	7.91011e-06	0.371381	-2.69265	H3_0.02 down vs control	5.96606e-06	0.359703	-2.78007	H3_0.2 down vs control	8.52717e-06	0.374505	-2.67019	H3_2.0 down vs control	1.81112e-06	0.311387	-3.21144	RE_0.2 down vs control
18966	18576692	main	T24A6.7 // CELE_T24A6.7 // Protein T24A6.7 // --- // 188825 /// NM_071583 // CELE_T24A6.7 // Protein T24A6.7 // --- // 188825	CELE_T24A6.7	T24A6.7	---	---	---	T24A6.7 // ENSEMBL // cdna:known chromosome:WBcel235:V:3525274:3526307:1 gene:T24A6.7 transcript:T24A6.7 description:Protein T24A6.7 // chrV // 100 // 100 // 21 // 21 // 0 /// NM_071583 // RefSeq // Caenorhabditis elegans Protein T24A6.7 (T24A6.7) mRNA, complete cds. // chrV // 100 // 76 // 16 // 16 // 0	---	18576692	chrV	+	T24A6.7 // O61936 /// NM_071583 // O61936	18576692	T24A6.7 // Cel.27803 // --- /// NM_071583 // Cel.27803 // ---	1.40193e-05	3.25225	3.25225	H3_0.02 up vs control	7.16338e-06	3.57115	3.57115	H3_0.2 up vs control	1.10309e-06	4.78205	4.78205	H3_2.0 up vs control	3.93548e-05	2.84507	2.84507	RE_0.2 up vs control
21196	18590470	main	F47C10.2 // btb-21 // Protein BTB-21 // --- // 185908 /// NM_071661 // btb-21 // Protein BTB-21 // --- // 185908	btb-21	F47C10.2	---	---	F47C10.2 // GO:0005515 // protein binding // inferred from electronic annotation	F47C10.2 // ENSEMBL // cdna:known chromosome:WBcel235:V:3850078:3851799:-1 gene:F47C10.2 transcript:F47C10.2 description:Protein BTB-21 // chrV // 100 // 100 // 25 // 25 // 0 /// NM_071661 // RefSeq // Caenorhabditis elegans Protein BTB-21 (btb-21) mRNA, complete cds. // chrV // 100 // 48 // 12 // 12 // 0	---	18590470	chrV	-	F47C10.2 // O01560 /// NM_071661 // O01560	18590470	F47C10.2 // Cel.39141 // L1 larva| L4 larva /// NM_071661 // Cel.39141 // L1 larva| L4 larva	0.000177285	0.699422	-1.42975	H3_0.02 down vs control	4.86019e-06	0.578916	-1.72737	H3_0.2 down vs control	1.58895e-06	0.538838	-1.85584	H3_2.0 down vs control	1.10898e-05	0.607717	-1.6455	RE_0.2 down vs control
13445	18541141	main	NM_068096 // R07C12.1 // Protein R07C12.1 // --- // 177179 /// R07C12.1 // R07C12.1 // Protein R07C12.1 // --- // 177179	R07C12.1	NM_068096	---	---	---	NM_068096 // RefSeq // Caenorhabditis elegans Protein R07C12.1 (R07C12.1) mRNA, complete cds. // chrIV // 100 // 100 // 13 // 13 // 0 /// R07C12.1 // ENSEMBL // cdna:known chromosome:WBcel235:IV:4152547:4154029:1 gene:R07C12.1 transcript:R07C12.1 description:Protein R07C12.1 // chrIV // 100 // 100 // 13 // 13 // 0	---	18541141	chrIV	+	NM_068096 // O44525 /// R07C12.1 // O44525	18541141	NM_068096 // Cel.12510 // --- /// R07C12.1 // Cel.12510 // ---	2.73356e-06	2.82435	2.82435	H3_0.02 up vs control	4.95535e-06	2.64315	2.64315	H3_0.2 up vs control	7.16917e-06	2.54092	2.54092	H3_2.0 up vs control	1.1466e-05	2.42101	2.42101	RE_0.2 up vs control
6033	18490177	main	Y38E10A.15 // nspe-7 // Protein NSPE-7 // --- // 189661 /// NM_064297 // nspe-7 // Protein NSPE-7 // --- // 189661	nspe-7	Y38E10A.15	---	Y38E10A.15 // GO:0016021 // integral to membrane // inferred from electronic annotation /// NM_064297 // GO:0016021 // integral to membrane // inferred from electronic annotation	---	Y38E10A.15 // ENSEMBL // cdna:known chromosome:WBcel235:II:12627187:12627562:1 gene:Y38E10A.15 transcript:Y38E10A.15 description:Protein NSPE-7 // chrII // 100 // 100 // 16 // 16 // 0 /// NM_064297 // RefSeq // Caenorhabditis elegans Protein NSPE-7 (nspe-7) mRNA, complete cds. // chrII // 100 // 69 // 11 // 11 // 0	---	18490177	chrII	+	Y38E10A.15 // Q9NAJ6 /// NM_064297 // Q9NAJ6	18490177	Y38E10A.15 // Cel.14103 // L1 larva /// NM_064297 // Cel.14103 // L1 larva	6.53663e-06	6.94771	6.94771	H3_0.02 up vs control	2.30758e-06	8.81196	8.81196	H3_0.2 up vs control	1.04639e-05	6.28373	6.28373	H3_2.0 up vs control	1.08567e-05	6.23557	6.23557	RE_0.2 up vs control
5507	18486707	main	M05D6.7 // gbh-2 // Protein GBH-2 // --- // 174358 /// NM_063392 // gbh-2 // Protein GBH-2 // --- // 174358	gbh-2	M05D6.7	M05D6.7 // GO:0045329 // carnitine biosynthetic process // inferred from electronic annotation /// M05D6.7 // GO:0055114 // oxidation-reduction process // inferred from electronic annotation /// NM_063392 // GO:0045329 // carnitine biosynthetic process // inferred from electronic annotation /// NM_063392 // GO:0055114 // oxidation-reduction process // inferred from electronic annotation	---	M05D6.7 // GO:0005506 // iron ion binding // inferred from electronic annotation /// M05D6.7 // GO:0016491 // oxidoreductase activity // inferred from electronic annotation /// M05D6.7 // GO:0031418 // L-ascorbic acid binding // inferred from electronic annotation /// M05D6.7 // GO:0050353 // trimethyllysine dioxygenase activity // inferred from electronic annotation /// NM_063392 // GO:0005506 /…	M05D6.7 // ENSEMBL // cdna:known chromosome:WBcel235:II:8485938:8487563:1 gene:M05D6.7 transcript:M05D6.7 description:Protein GBH-2 // chrII // 100 // 100 // 24 // 24 // 0 /// NM_063392 // RefSeq // Caenorhabditis elegans Protein GBH-2 (gbh-2) mRNA, complete cds. // chrII // 100 // 88 // 21 // 21 // 0	---	18486707	chrII	+	M05D6.7 // Q21526 /// NM_063392 // Q21526	18486707	M05D6.7 // Cel.14889 // --- /// M05D6.7 // Cel.33518 // --- /// NM_063392 // Cel.14889 // ---	5.19835e-05	0.499331	-2.00268	H3_0.02 down vs control	1.02361e-05	0.431969	-2.31498	H3_0.2 down vs control	4.99236e-06	0.40247	-2.48466	H3_2.0 down vs control	2.26294e-06	0.370287	-2.70061	RE_0.2 down vs control
23315	18603351	main	C07B5.5 // nuc-1 // Protein NUC-1 // --- // 181174 /// NM_077203 // nuc-1 // Protein NUC-1 // --- // 181174	nuc-1	C07B5.5	C07B5.5 // GO:0000737 // DNA catabolic process, endonucleolytic // inferred from mutant phenotype /// C07B5.5 // GO:0006259 // DNA metabolic process // inferred from electronic annotation /// C07B5.5 // GO:0006309 // apoptotic DNA fragmentation // inferred from mutant phenotype /// C07B5.5 // GO:0006915 // apoptotic process // inferred from mutant phenotype /// C07B5.5 // GO:0008340 // determinat…	C07B5.5 // GO:0005622 // intracellular // non-traceable author statement /// C07B5.5 // GO:0005634 // nucleus // traceable author statement /// C07B5.5 // GO:0005764 // lysosome // inferred from direct assay /// NM_077203 // GO:0005622 // intracellular // non-traceable author statement /// NM_077203 // GO:0005634 // nucleus // traceable author statement /// NM_077203 // GO:0005764 // lysosome // …	C07B5.5 // GO:0004520 // endodeoxyribonuclease activity // inferred from sequence or structural similarity /// C07B5.5 // GO:0004531 // deoxyribonuclease II activity // inferred from electronic annotation /// C07B5.5 // GO:0004531 // deoxyribonuclease II activity // inferred from mutant phenotype /// C07B5.5 // GO:0004520 // endodeoxyribonuclease activity // inferred from sequence similarity /// …	C07B5.5 // ENSEMBL // cdna:known chromosome:WBcel235:X:9539905:9542430:1 gene:C07B5.5 transcript:C07B5.5 description:Deoxyribonuclease-2 // chrX // 100 // 100 // 23 // 23 // 0 /// NM_077203 // RefSeq // Caenorhabditis elegans Protein NUC-1 (nuc-1) mRNA, complete cds. // chrX // 100 // 91 // 21 // 21 // 0	---	18603351	chrX	+	NM_077203 // Q17778	18603351	C07B5.5 // Cel.11435 // embryo| L1 larva /// NM_077203 // Cel.11435 // embryo| L1 larva	5.81832e-06	0.484235	-2.06511	H3_0.02 down vs control	4.88012e-06	0.47731	-2.09508	H3_0.2 down vs control	3.62874e-06	0.465624	-2.14766	H3_2.0 down vs control	3.03204e-05	0.548738	-1.82236	RE_0.2 down vs control
21778	18593967	main	R05D8.10 // dhs-15 // Protein DHS-15 // --- // 178739 /// NM_071353 // dhs-15 // Protein DHS-15 // --- // 178739	dhs-15	R05D8.10	R05D8.10 // GO:0008152 // metabolic process // inferred from electronic annotation /// R05D8.10 // GO:0055114 // oxidation-reduction process // inferred from electronic annotation /// NM_071353 // GO:0008152 // metabolic process // inferred from electronic annotation /// NM_071353 // GO:0055114 // oxidation-reduction process // inferred from electronic annotation	---	R05D8.10 // GO:0016491 // oxidoreductase activity // inferred from electronic annotation /// NM_071353 // GO:0016491 // oxidoreductase activity // inferred from electronic annotation	R05D8.10 // ENSEMBL // cdna:known chromosome:WBcel235:V:2768419:2769848:-1 gene:R05D8.10 transcript:R05D8.10 description:Protein DHS-15 // chrV // 100 // 100 // 26 // 26 // 0 /// NM_071353 // RefSeq // Caenorhabditis elegans Protein DHS-15 (dhs-15) mRNA, complete cds. // chrV // 100 // 81 // 21 // 21 // 0	---	18593967	chrV	-	R05D8.10 // Q9N5G1 /// NM_071353 // Q9N5G1	18593967	R05D8.10 // Cel.2885 // embryo /// NM_071353 // Cel.2885 // embryo	3.1658e-06	0.419017	-2.38654	H3_0.02 down vs control	1.55754e-05	0.483412	-2.06863	H3_0.2 down vs control	4.08075e-06	0.429256	-2.32961	H3_2.0 down vs control	1.46079e-05	0.480818	-2.07979	RE_0.2 down vs control
17433	18567238	main	NM_071240 // F15E11.13 // Protein F15E11.13 // --- // 178714 /// NM_071236 // Y19D10B.7 // Protein Y19D10B.7 // --- // 178709 /// Y19D10B.7 // F15E11.13 // Protein F15E11.13 // --- // 178714 /// Y19D10B.7 // Y19D10B.7 // Protein Y19D10B.7 // --- // 178709 /// F15E11.13 // F15E11.13 // Protein F15E11.13 // --- // 178714 /// F15E11.13 // Y19D10B.7 // Protein Y19D10B.7 // --- // 178709	F15E11.13	NM_071240	---	---	---	NM_071240 // RefSeq // Caenorhabditis elegans Protein PUD-1.1 (pud-1.1) mRNA, complete cds. // chrV // 100 // 100 // 26 // 26 // 0 /// NM_071236 // RefSeq // Caenorhabditis elegans Protein PUD-1.2 (pud-1.2) mRNA, complete cds. // chrV // 100 // 100 // 26 // 26 // 0 /// Y19D10B.7 // ENSEMBL // cdna:known chromosome:WBcel235:V:2322038:2322566:-1 gene:Y19D10B.7 transcript:Y19D10B.7 description:Prote…	---	18567238	chrV	+	NM_071240 // G5EET8 /// NM_071236 // G5EET8 /// Y19D10B.7 // G5EET8 /// F15E11.13 // G5EET8	18567238	NM_071240 // Cel.34153 // --- /// NM_071236 // Cel.1922 // L1 larva /// Y19D10B.7 // Cel.34153 // --- /// Y19D10B.7 // Cel.1922 // L1 larva /// F15E11.13 // Cel.34153 // --- /// F15E11.13 // Cel.1922 // L1 larva	0.000394917	0.122829	-8.14139	H3_0.02 down vs control	1.00989e-05	0.0377778	-26.4706	H3_0.2 down vs control	2.08288e-06	0.0201046	-49.7399	H3_2.0 down vs control	1.0717e-05	0.0386207	-25.8929	RE_0.2 down vs control
9079	18510464	main	D2045.8 // D2045.8 // Protein D2045.8 // --- // 176468 /// NM_066911 // D2045.8 // Protein D2045.8 // --- // 176468	D2045.8	D2045.8	D2045.8 // GO:0000003 // reproduction // inferred from mutant phenotype /// D2045.8 // GO:0051260 // protein homooligomerization // inferred from electronic annotation /// NM_066911 // GO:0000003 // reproduction // inferred from mutant phenotype /// NM_066911 // GO:0051260 // protein homooligomerization // inferred from electronic annotation	---	D2045.8 // GO:0005515 // protein binding // inferred from physical interaction /// NM_066911 // GO:0005515 // protein binding // inferred from physical interaction	D2045.8 // ENSEMBL // cdna:known chromosome:WBcel235:III:10482327:10483927:1 gene:D2045.8 transcript:D2045.8 description:Protein D2045.8 // chrIII // 100 // 100 // 25 // 25 // 0 /// NM_066911 // RefSeq // Caenorhabditis elegans Protein D2045.8 (D2045.8) mRNA, complete cds. // chrIII // 100 // 96 // 24 // 24 // 0	---	18510464	chrIII	+	D2045.8 // Q18986 /// NM_066911 // Q18986	18510464	D2045.8 // Cel.10659 // L1 larva /// NM_066911 // Cel.10659 // L1 larva	2.46596e-06	4.14941	4.14941	H3_0.02 up vs control	8.87062e-06	3.43348	3.43348	H3_0.2 up vs control	3.34815e-05	2.88092	2.88092	H3_2.0 up vs control	7.1757e-06	3.53773	3.53773	RE_0.2 up vs control
22548	18598700	main	Y19D10B.7 // F15E11.13 // Protein F15E11.13 // --- // 178714 /// Y19D10B.7 // Y19D10B.7 // Protein Y19D10B.7 // --- // 178709 /// NM_071240 // F15E11.13 // Protein F15E11.13 // --- // 178714 /// NM_071236 // Y19D10B.7 // Protein Y19D10B.7 // --- // 178709 /// F15E11.13 // F15E11.13 // Protein F15E11.13 // --- // 178714 /// F15E11.13 // Y19D10B.7 // Protein Y19D10B.7 // --- // 178709	F15E11.13	Y19D10B.7	---	---	---	Y19D10B.7 // ENSEMBL // cdna:known chromosome:WBcel235:V:2322038:2322566:-1 gene:Y19D10B.7 transcript:Y19D10B.7 description:Protein Y19D10B.7 // chrV // 100 // 100 // 25 // 25 // 0 /// NM_071240 // RefSeq // Caenorhabditis elegans Protein PUD-1.1 (pud-1.1) mRNA, complete cds. // chrV // 100 // 88 // 22 // 22 // 0 /// NM_071236 // RefSeq // Caenorhabditis elegans Protein PUD-1.2 (pud-1.2) mRNA, co…	---	18598700	chrV	-	Y19D10B.7 // G5EET8 /// NM_071240 // G5EET8 /// NM_071236 // G5EET8 /// F15E11.13 // G5EET8	18598700	Y19D10B.7 // Cel.34153 // --- /// Y19D10B.7 // Cel.1922 // L1 larva /// NM_071240 // Cel.34153 // --- /// NM_071236 // Cel.1922 // L1 larva /// F15E11.13 // Cel.34153 // --- /// F15E11.13 // Cel.1922 // L1 larva	0.000321078	0.117635	-8.50084	H3_0.02 down vs control	9.60914e-06	0.0379381	-26.3588	H3_0.2 down vs control	2.23403e-06	0.0212781	-46.9966	H3_2.0 down vs control	1.0263e-05	0.0388746	-25.7238	RE_0.2 down vs control
23809	18606364	main	C49F5.7 // CELE_C49F5.7 // Protein C49F5.7 // --- // 183615 /// NM_077607 // CELE_C49F5.7 // Protein C49F5.7 // --- // 183615	CELE_C49F5.7	C49F5.7	---	---	---	C49F5.7 // ENSEMBL // cdna:known chromosome:WBcel235:X:11994784:11995839:1 gene:C49F5.7 transcript:C49F5.7 description:Protein C49F5.7 // chrX // 100 // 100 // 24 // 24 // 0 /// NM_077607 // RefSeq // Caenorhabditis elegans Protein C49F5.7 (C49F5.7) mRNA, complete cds. // chrX // 100 // 63 // 15 // 15 // 0	---	18606364	chrX	+	C49F5.7 // O17685 /// NM_077607 // O17685	18606364	C49F5.7 // Cel.20115 // L1 larva /// NM_077607 // Cel.20115 // L1 larva	7.52621e-05	0.303188	-3.29828	H3_0.02 down vs control	6.66689e-06	0.205289	-4.87119	H3_0.2 down vs control	4.47845e-06	0.191007	-5.23542	H3_2.0 down vs control	4.25098e-06	0.189175	-5.28612	RE_0.2 down vs control
10307	18519240	main	ZC395.5 // ZC395.5 // Protein ZC395.5 // --- // 191152 /// NM_065722 // ZC395.5 // Protein ZC395.5 // --- // 191152	ZC395.5	ZC395.5	---	---	---	ZC395.5 // ENSEMBL // cdna:known chromosome:WBcel235:III:5267809:5268781:1 gene:ZC395.5 transcript:ZC395.5 description:Protein ZC395.5 // chrIII // 100 // 100 // 23 // 23 // 0 /// NM_065722 // RefSeq // Caenorhabditis elegans Protein ZC395.5 (ZC395.5) mRNA, complete cds. // chrIII // 100 // 65 // 15 // 15 // 0	---	18519240	chrIII	+	ZC395.5 // Q9GYG2 /// NM_065722 // Q9GYG2	18519240	ZC395.5 // Cel.9594 // --- /// NM_065722 // Cel.9594 // ---	1.24299e-05	0.335665	-2.97916	H3_0.02 down vs control	3.71104e-06	0.286288	-3.49299	H3_0.2 down vs control	9.2553e-06	0.323381	-3.09233	H3_2.0 down vs control	6.11695e-06	0.306383	-3.26389	RE_0.2 down vs control
21012	18589467	main	F36D3.9 // cpr-2 // Protein CPR-2 // --- // 185355 /// NM_074785 // cpr-2 // Protein CPR-2 // --- // 185355	cpr-2	F36D3.9	F36D3.9 // GO:0006508 // proteolysis // inferred from electronic annotation /// NM_074785 // GO:0006508 // proteolysis // inferred from electronic annotation	---	F36D3.9 // GO:0008234 // cysteine-type peptidase activity // inferred from electronic annotation /// NM_074785 // GO:0008234 // cysteine-type peptidase activity // inferred from electronic annotation	F36D3.9 // ENSEMBL // cdna:known chromosome:WBcel235:V:16532989:16534110:-1 gene:F36D3.9 transcript:F36D3.9 description:Protein CPR-2 // chrV // 100 // 100 // 26 // 26 // 0 /// NM_074785 // RefSeq // Caenorhabditis elegans Protein CPR-2 (cpr-2) mRNA, complete cds. // chrV // 100 // 92 // 24 // 24 // 0	---	18589467	chrV	-	F36D3.9 // O45466 /// NM_074785 // O45466	18589467	F36D3.9 // Cel.24584 // --- /// NM_074785 // Cel.24584 // ---	8.05172e-06	0.110997	-9.00928	H3_0.02 down vs control	9.37508e-06	0.115244	-8.67723	H3_0.2 down vs control	3.54084e-06	0.0898249	-11.1328	H3_2.0 down vs control	9.58555e-06	0.115872	-8.63018	RE_0.2 down vs control
1270	18457265	main	F58D5.5 // F58D5.5 // Protein F58D5.5 // --- // 186499 /// NM_060645 // F58D5.5 // Protein F58D5.5 // --- // 186499	F58D5.5	F58D5.5	---	---	---	F58D5.5 // ENSEMBL // cdna:known chromosome:WBcel235:I:12041035:12042986:1 gene:F58D5.5 transcript:F58D5.5 description:Protein F58D5.5 // chrI // 100 // 100 // 22 // 22 // 0 /// NM_060645 // RefSeq // Caenorhabditis elegans Protein F58D5.5 (F58D5.5) mRNA, complete cds. // chrI // 100 // 59 // 13 // 13 // 0	---	18457265	chrI	+	F58D5.5 // Q9NLD3 /// NM_060645 // Q9NLD3	18457265	F58D5.5 // Cel.20330 // L1 larva /// NM_060645 // Cel.20330 // L1 larva	7.60635e-05	1.31846	1.31846	H3_0.02 up vs control	7.24301e-06	1.43887	1.43887	H3_0.2 up vs control	1.99165e-06	1.52188	1.52188	H3_2.0 up vs control	1.63342e-05	1.39327	1.39327	RE_0.2 up vs control
11801	18529748	main	Y48A6B.8 // Y48A6B.8 // Protein Y48A6B.8 // --- // 190012 /// NM_067018 // Y48A6B.8 // Protein Y48A6B.8 // --- // 190012	Y48A6B.8	Y48A6B.8	---	---	---	Y48A6B.8 // ENSEMBL // cdna:known chromosome:WBcel235:III:11027250:11029437:-1 gene:Y48A6B.8 transcript:Y48A6B.8 description:Protein Y48A6B.8 // chrIII // 100 // 100 // 13 // 13 // 0 /// NM_067018 // RefSeq // Caenorhabditis elegans Protein Y48A6B.8 (Y48A6B.8) mRNA, complete cds. // chrIII // 100 // 85 // 11 // 11 // 0	---	18529748	chrIII	-	Y48A6B.8 // Q9XXC9 /// NM_067018 // Q9XXC9	18529748	Y48A6B.8 // Cel.1594 // L1 larva| L4 larva /// NM_067018 // Cel.1594 // L1 larva| L4 larva	0.00099274	1.64168	1.64168	H3_0.02 up vs control	2.02864e-05	2.25079	2.25079	H3_0.2 up vs control	1.24813e-06	3.02954	3.02954	H3_2.0 up vs control	0.000166892	1.87576	1.87576	RE_0.2 up vs control
19840	18582155	main	B0507.8 // B0507.8 // Protein B0507.8 // --- // 179252 /// NM_072857 // B0507.8 // Protein B0507.8 // --- // 179252	B0507.8	B0507.8	---	---	---	B0507.8 // ENSEMBL // cdna:known chromosome:WBcel235:V:8760687:8763194:-1 gene:B0507.8 transcript:B0507.8 description:Protein B0507.8 // chrV // 100 // 100 // 29 // 29 // 0 /// NM_072857 // RefSeq // Caenorhabditis elegans Protein B0507.8 (B0507.8) mRNA, complete cds. // chrV // 100 // 90 // 26 // 26 // 0	---	18582155	chrV	-	B0507.8 // Q22882 /// NM_072857 // Q22882	18582155	B0507.8 // Cel.9412 // --- /// NM_072857 // Cel.9412 // ---	6.74013e-06	4.83798	4.83798	H3_0.02 up vs control	4.38123e-06	5.22974	5.22974	H3_0.2 up vs control	8.32874e-05	3.23841	3.23841	H3_2.0 up vs control	6.13664e-06	4.91947	4.91947	RE_0.2 up vs control
3151	18471189	main	K02A11.4 // K02A11.4 // Protein K02A11.4 // --- // 3896721 /// NM_001037888 // K02A11.4 // Protein K02A11.4 // --- // 3896721	K02A11.4	K02A11.4	---	---	---	K02A11.4 // ENSEMBL // cdna:known chromosome:WBcel235:I:9748294:9749942:-1 gene:K02A11.4 transcript:K02A11.4 description:Protein K02A11.4 // chrI // 100 // 100 // 24 // 24 // 0 /// NM_001037888 // RefSeq // Caenorhabditis elegans Protein K02A11.4 (K02A11.4) mRNA, complete cds. // chrI // 100 // 83 // 20 // 20 // 0	---	18471189	chrI	-	K02A11.4 // Q3Y3Z7 /// NM_001037888 // Q3Y3Z7	18471189	K02A11.4 // Cel.32544 // --- /// NM_001037888 // Cel.32544 // ---	5.62317e-05	0.422282	-2.36808	H3_0.02 down vs control	7.88667e-05	0.437159	-2.2875	H3_0.2 down vs control	4.439e-06	0.314892	-3.1757	H3_2.0 down vs control	4.77401e-06	0.317845	-3.14619	RE_0.2 down vs control
6363	18492425	main	ZK669.3 // ZK669.3 // Protein ZK669.3 // --- // 191388 /// NM_063268 // ZK669.3 // Protein ZK669.3 // --- // 191388	ZK669.3	ZK669.3	---	NM_063268 // GO:0005576 // extracellular region // inferred from electronic annotation	---	ZK669.3 // ENSEMBL // cdna:known chromosome:WBcel235:II:7941151:7942610:1 gene:ZK669.3 transcript:ZK669.3 description:GILT-like protein ZK669.3 // chrII // 100 // 100 // 23 // 23 // 0 /// NM_063268 // RefSeq // Caenorhabditis elegans Protein ZK669.3 (ZK669.3) mRNA, complete cds. // chrII // 100 // 87 // 20 // 20 // 0	---	18492425	chrII	+	NM_063268 // Q23570	18492425	ZK669.3 // Cel.13762 // L1 larva /// NM_063268 // Cel.13762 // L1 larva	0.000100238	0.487146	-2.05277	H3_0.02 down vs control	5.57198e-06	0.364806	-2.74118	H3_0.2 down vs control	2.58992e-05	0.429144	-2.33022	H3_2.0 down vs control	4.60869e-06	0.357005	-2.80108	RE_0.2 down vs control
12463	18534341	main	C28C12.5 // spp-8 // Protein SPP-8 // --- // 177652 /// NM_069046 // spp-8 // Protein SPP-8 // --- // 177652	spp-8	C28C12.5	---	---	---	C28C12.5 // ENSEMBL // cdna:known chromosome:WBcel235:IV:8481664:8483710:1 gene:C28C12.5 transcript:C28C12.5 description:Protein SPP-8 // chrIV // 100 // 100 // 25 // 25 // 0 /// NM_069046 // RefSeq // Caenorhabditis elegans Protein SPP-8 (spp-8) mRNA, complete cds. // chrIV // 100 // 88 // 22 // 22 // 0	---	18534341	chrIV	+	C28C12.5 // Q18279 /// NM_069046 // Q18279	18534341	C28C12.5 // Cel.13455 // L1 larva /// NM_069046 // Cel.13455 // L1 larva	0.000251138	0.465742	-2.14711	H3_0.02 down vs control	2.48205e-05	0.362654	-2.75745	H3_0.2 down vs control	3.15053e-06	0.277523	-3.60331	H3_2.0 down vs control	1.23229e-05	0.332951	-3.00345	RE_0.2 down vs control
9251	18511726	main	F37C12.3.2 // F37C12.3 // Protein F37C12.3 // --- // 176008 /// F37C12.3.1 // F37C12.3 // Protein F37C12.3 // --- // 176008 /// NM_066173 // F37C12.3 // Protein F37C12.3 // --- // 176008	F37C12.3	F37C12.3.2	F37C12.3.2 // GO:0000003 // reproduction // inferred from mutant phenotype /// F37C12.3.2 // GO:0002119 // nematode larval development // inferred from mutant phenotype /// F37C12.3.2 // GO:0006633 // fatty acid biosynthetic process // inferred from electronic annotation /// F37C12.3.2 // GO:0009792 // embryo development ending in birth or egg hatching // inferred from mutant phenotype /// F37C12…	---	---	F37C12.3.2 // ENSEMBL // cdna:known chromosome:WBcel235:III:7180730:7182073:1 gene:F37C12.3 transcript:F37C12.3.2 description:Protein F37C12.3 // chrIII // 100 // 100 // 24 // 24 // 0 /// F37C12.3.1 // ENSEMBL // cdna:known chromosome:WBcel235:III:7180752:7182073:1 gene:F37C12.3 transcript:F37C12.3.1 description:Protein F37C12.3 // chrIII // 100 // 100 // 24 // 24 // 0 /// NM_066173 // RefSeq // …	---	18511726	chrIII	+	F37C12.3.2 // Q20122 /// F37C12.3.1 // Q20122 /// NM_066173 // Q20122	18511726	F37C12.3.2 // Cel.19963 // embryo| L1 larva /// F37C12.3.1 // Cel.19963 // embryo| L1 larva /// NM_066173 // Cel.19963 // embryo| L1 larva	0.000150338	0.676615	-1.47795	H3_0.02 down vs control	2.19864e-05	0.611018	-1.63661	H3_0.2 down vs control	2.93656e-06	0.538686	-1.85637	H3_2.0 down vs control	1.48347e-05	0.597168	-1.67457	RE_0.2 down vs control
22111	18596061	main	T10H4.12 // cpr-3 // Protein CPR-3 // --- // 180033 /// NM_074389 // cpr-3 // Protein CPR-3 // --- // 180033 /// L39890 // cpr-3 // Protein CPR-3 // --- // 180033	cpr-3	T10H4.12	T10H4.12 // GO:0006508 // proteolysis // inferred from electronic annotation /// T10H4.12 // GO:0009792 // embryo development ending in birth or egg hatching // inferred from mutant phenotype /// NM_074389 // GO:0006508 // proteolysis // inferred from electronic annotation /// NM_074389 // GO:0009792 // embryo development ending in birth or egg hatching // inferred from mutant phenotype /// L3989…	---	T10H4.12 // GO:0008234 // cysteine-type peptidase activity // inferred from electronic annotation /// T10H4.12 // GO:0008233 // peptidase activity // inferred from electronic annotation /// T10H4.12 // GO:0016787 // hydrolase activity // inferred from electronic annotation /// NM_074389 // GO:0008234 // cysteine-type peptidase activity // inferred from electronic annotation /// NM_074389 // GO:00…	T10H4.12 // ENSEMBL // cdna:known chromosome:WBcel235:V:15296834:15298676:-1 gene:T10H4.12 transcript:T10H4.12 description:Cathepsin B-like cysteine proteinase 3 // chrV // 100 // 100 // 27 // 27 // 0 /// NM_074389 // RefSeq // Caenorhabditis elegans Protein CPR-3 (cpr-3) mRNA, complete cds. // chrV // 100 // 78 // 21 // 21 // 0 /// L39890 // GenBank // Caenorhabditis elegans (Bristol N2) catheps…	---	18596061	chrV	-	T10H4.12 // P43507 /// NM_074389 // P43507 /// L39890 // P43507	18596061	T10H4.12 // Cel.23503 // L4 larva /// NM_074389 // Cel.23503 // L4 larva /// L39890 // Cel.23503 // L4 larva	4.02683e-05	0.313862	-3.18612	H3_0.02 down vs control	8.81201e-06	0.251114	-3.98225	H3_0.2 down vs control	1.06051e-05	0.258441	-3.86936	H3_2.0 down vs control	7.58421e-06	0.245247	-4.07752	RE_0.2 down vs control
27626	18629173	main	NM_001029609 // K09E9.4 // Protein K09E9.4 // --- // 3564761 /// K09E9.4 // K09E9.4 // Protein K09E9.4 // --- // 3564761	K09E9.4	NM_001029609	NM_001029609 // GO:0006469 // negative regulation of protein kinase activity // inferred from electronic annotation /// K09E9.4 // GO:0006469 // negative regulation of protein kinase activity // inferred from electronic annotation	---	NM_001029609 // GO:0004862 // cAMP-dependent protein kinase inhibitor activity // inferred from electronic annotation /// K09E9.4 // GO:0004862 // cAMP-dependent protein kinase inhibitor activity // inferred from electronic annotation	NM_001029609 // RefSeq // Caenorhabditis elegans Protein K09E9.4 (K09E9.4) mRNA, complete cds. // chrX // 100 // 100 // 25 // 25 // 0 /// K09E9.4 // ENSEMBL // cdna:known chromosome:WBcel235:X:15628799:15630416:-1 gene:K09E9.4 transcript:K09E9.4 description:Protein K09E9.4 // chrX // 100 // 100 // 25 // 25 // 0	---	18629173	chrX	-	NM_001029609 // Q564X6 /// K09E9.4 // Q564X6	18629173	NM_001029609 // Cel.31360 // --- /// K09E9.4 // Cel.31360 // ---	1.18208e-05	2.95228	2.95228	H3_0.02 up vs control	9.63312e-06	3.0286	3.0286	H3_0.2 up vs control	1.04048e-05	2.99948	2.99948	H3_2.0 up vs control	1.83335e-05	2.79921	2.79921	RE_0.2 up vs control
18877	18576157	main	T19C4.5b // CELE_T19C4.5 // Protein T19C4.5 // --- // 188594 /// NM_001129544 // CELE_T19C4.5 // Protein T19C4.5 // --- // 188594 /// T19C4.5a // CELE_T19C4.5 // Protein T19C4.5 // --- // 188594 /// NM_001129545 // CELE_T19C4.5 // Protein T19C4.5 // --- // 188594	CELE_T19C4.5	T19C4.5b	T19C4.5b // GO:0015671 // oxygen transport // inferred from electronic annotation /// NM_001129544 // GO:0006810 // transport // inferred from electronic annotation /// NM_001129544 // GO:0015671 // oxygen transport // inferred from electronic annotation /// T19C4.5a // GO:0015671 // oxygen transport // inferred from electronic annotation /// T19C4.5a // GO:0006810 // transport // inferred from e…	---	T19C4.5b // GO:0005506 // iron ion binding // inferred from electronic annotation /// T19C4.5b // GO:0020037 // heme binding // inferred from electronic annotation /// T19C4.5b // GO:0019825 // oxygen binding // inferred from electronic annotation /// NM_001129544 // GO:0005344 // oxygen transporter activity // inferred from electronic annotation /// NM_001129544 // GO:0005506 // iron ion binding…	T19C4.5b // ENSEMBL // cdna:known chromosome:WBcel235:V:11172567:11174349:1 gene:T19C4.5 transcript:T19C4.5b description:Protein T19C4.5, isoform a // chrV // 100 // 88 // 21 // 21 // 0 /// NM_001129544 // RefSeq // Caenorhabditis elegans Protein T19C4.5, isoform a (T19C4.5) mRNA, complete cds. // chrV // 100 // 83 // 20 // 20 // 0 /// T19C4.5a // ENSEMBL // cdna:known chromosome:WBcel235:V:11172…	---	18576157	chrV	+	T19C4.5b // A8DZ44 /// NM_001129544 // A8DZ43 /// T19C4.5a // A8DZ43 /// T19C4.5a // A8DZ44 /// NM_001129545 // A8DZ44	18576157	T19C4.5b // Cel.2269 // --- /// NM_001129544 // Cel.2269 // --- /// T19C4.5a // Cel.2269 // --- /// NM_001129545 // Cel.2269 // ---	9.6965e-05	0.578635	-1.7282	H3_0.02 down vs control	0.000113076	0.584624	-1.7105	H3_0.2 down vs control	2.59595e-06	0.435373	-2.29688	H3_2.0 down vs control	1.6236e-05	0.508347	-1.96716	RE_0.2 down vs control
19426	18579386	main	NR_068612 // Y46H3D.9 // ncRNA // --- // 13211686	Y46H3D.9	NR_068612	---	---	---	NR_068612 // RefSeq // Caenorhabditis elegans RNA transcript Y46H3D.9 (Y46H3D.9), ncRNA. // chrV // 100 // 100 // 25 // 25 // 0 /// Y46H3D.9 // ENSEMBL // cdna:known chromosome:WBcel235:V:1630439:1630584:1 gene:Y46H3D.9 transcript:Y46H3D.9 description: // chrV // 100 // 100 // 25 // 25 // 0	---	18579386	chrV	+	---	18579386	---	0.00222996	2.86442	2.86442	H3_0.02 up vs control	2.59382e-05	6.59006	6.59006	H3_0.2 up vs control	9.89946e-06	8.2227	8.2227	H3_2.0 up vs control	7.66776e-06	8.74723	8.74723	RE_0.2 up vs control
3906	18476392	main	Y54E10BL.5 // nduf-5 // Protein NDUF-5 // --- // 266824 /// NM_058684 // nduf-5 // Protein NDUF-5 // --- // 266824	nduf-5	Y54E10BL.5	---	---	---	Y54E10BL.5 // ENSEMBL // cdna:known chromosome:WBcel235:I:3001347:3002849:-1 gene:Y54E10BL.5 transcript:Y54E10BL.5 description:Protein NDUF-5 // chrI // 100 // 100 // 27 // 27 // 0 /// NM_058684 // RefSeq // Caenorhabditis elegans Protein NDUF-5 (nduf-5) mRNA, complete cds. // chrI // 100 // 67 // 18 // 18 // 0	---	18476392	chrI	-	Y54E10BL.5 // Q9N3D9 /// NM_058684 // Q9N3D9	18476392	Y54E10BL.5 // Cel.16357 // --- /// NM_058684 // Cel.16357 // ---	0.00277965	0.8478	-1.17952	H3_0.02 down vs control	0.00054272	0.811148	-1.23282	H3_0.2 down vs control	3.12771e-06	0.677631	-1.47573	H3_2.0 down vs control	2.02608e-05	0.729761	-1.37031	RE_0.2 down vs control
20805	18588201	main	NR_069741 // CELE_F23H12.13 // ncRNA // --- // 13215737	CELE_F23H12.13	NR_069741	---	---	---	NR_069741 // RefSeq // Caenorhabditis elegans RNA transcript F23H12.13 (F23H12.13), ncRNA. // chrV // 100 // 100 // 24 // 24 // 0 /// F23H12.13 // ENSEMBL // cdna:known chromosome:WBcel235:V:12352814:12352957:-1 gene:F23H12.13 transcript:F23H12.13 description: // chrV // 100 // 100 // 24 // 24 // 0	---	18588201	chrV	-	---	18588201	---	0.00132395	1.23303	1.23303	H3_0.02 up vs control	0.00150025	0.814097	-1.22835	H3_0.2 down vs control	0.00763334	1.1715	1.1715	H3_2.0 up vs control	0.196896	0.936374	-1.06795	RE_0.2 down vs control
22595	18598985	main	Y38C9A.2.2 // cgp-1 // Protein CGP-1 // --- // 178540 /// Y38C9A.2.1 // cgp-1 // Protein CGP-1 // --- // 178540 /// NM_070736 // cgp-1 // Protein CGP-1 // --- // 178540	cgp-1	Y38C9A.2.2	Y38C9A.2.2 // GO:0008150 // biological_process // no biological data available /// Y38C9A.2.2 // GO:0006184 // GTP catabolic process // inferred from electronic annotation /// Y38C9A.2.1 // GO:0008150 // biological_process // no biological data available /// Y38C9A.2.1 // GO:0006184 // GTP catabolic process // inferred from electronic annotation /// NM_070736 // GO:0006184 // GTP catabolic proces…	Y38C9A.2.2 // GO:0005575 // cellular_component // no biological data available /// Y38C9A.2.1 // GO:0005575 // cellular_component // no biological data available /// NM_070736 // GO:0005575 // cellular_component // no biological data available	Y38C9A.2.2 // GO:0003924 // GTPase activity // inferred from electronic annotation /// Y38C9A.2.2 // GO:0005525 // GTP binding // inferred from electronic annotation /// Y38C9A.2.2 // GO:0005525 // GTP binding // non-traceable author statement /// Y38C9A.2.2 // GO:0000166 // nucleotide binding // inferred from electronic annotation /// Y38C9A.2.1 // GO:0003924 // GTPase activity // inferred from …	Y38C9A.2.2 // ENSEMBL // cdna:known chromosome:WBcel235:V:118043:122966:-1 gene:Y38C9A.2 transcript:Y38C9A.2.2 description:GTP-binding protein cgp-1 // chrV // 100 // 100 // 24 // 24 // 0 /// Y38C9A.2.1 // ENSEMBL // cdna:known chromosome:WBcel235:V:118043:122789:-1 gene:Y38C9A.2 transcript:Y38C9A.2.1 description:GTP-binding protein cgp-1 // chrV // 100 // 88 // 21 // 21 // 0 /// NM_070736 // Ref…	---	18598985	chrV	-	Y38C9A.2.2 // Q18905 /// Y38C9A.2.1 // Q18905 /// NM_070736 // Q18905	18598985	Y38C9A.2.2 // Cel.5934 // embryo| L1 larva| L2 larva| L4 larva /// Y38C9A.2.1 // Cel.5934 // embryo| L1 larva| L2 larva| L4 larva /// NM_070736 // Cel.5934 // embryo| L1 larva| L2 larva| L4 larva	6.95946e-05	1.84961	1.84961	H3_0.02 up vs control	1.17053e-05	2.13455	2.13455	H3_0.2 up vs control	5.5429e-06	2.28212	2.28212	H3_2.0 up vs control	1.67785e-05	2.07004	2.07004	RE_0.2 up vs control
7313	18498858	main	F37B1.1 // gst-24 // Protein GST-24 // --- // 185407 /// NM_064458 // gst-24 // Protein GST-24 // --- // 185407	gst-24	F37B1.1	---	---	F37B1.1 // GO:0005515 // protein binding // inferred from electronic annotation	F37B1.1 // ENSEMBL // cdna:known chromosome:WBcel235:II:13610443:13611342:-1 gene:F37B1.1 transcript:F37B1.1 description:Protein GST-24 // chrII // 100 // 100 // 18 // 18 // 0 /// NM_064458 // RefSeq // Caenorhabditis elegans Protein GST-24 (gst-24) mRNA, complete cds. // chrII // 100 // 83 // 15 // 15 // 0	---	18498858	chrII	-	F37B1.1 // Q93694 /// NM_064458 // Q93694	18498858	F37B1.1 // Cel.15203 // --- /// NM_064458 // Cel.15203 // ---	9.17903e-05	2.37904	2.37904	H3_0.02 up vs control	5.90007e-06	3.30168	3.30168	H3_0.2 up vs control	6.13876e-06	3.28422	3.28422	H3_2.0 up vs control	7.02068e-05	2.44867	2.44867	RE_0.2 up vs control
9022	18510037	main	C40H1.7 // C40H1.7 // Protein C40H1.7 // --- // 176311 /// NM_066651 // C40H1.7 // Protein C40H1.7 // --- // 176311	C40H1.7	C40H1.7	C40H1.7 // GO:0006629 // lipid metabolic process // inferred from electronic annotation /// NM_066651 // GO:0006629 // lipid metabolic process // inferred from electronic annotation	---	C40H1.7 // GO:0004806 // triglyceride lipase activity // inferred from electronic annotation /// C40H1.7 // GO:0016787 // hydrolase activity // inferred from electronic annotation /// NM_066651 // GO:0004806 // triglyceride lipase activity // inferred from electronic annotation /// NM_066651 // GO:0016787 // hydrolase activity // inferred from electronic annotation	C40H1.7 // ENSEMBL // cdna:known chromosome:WBcel235:III:9325048:9327135:1 gene:C40H1.7 transcript:C40H1.7 description:Protein C40H1.7 // chrIII // 100 // 100 // 25 // 25 // 0 /// NM_066651 // RefSeq // Caenorhabditis elegans Protein C40H1.7 (C40H1.7) mRNA, complete cds. // chrIII // 100 // 92 // 23 // 23 // 0	---	18510037	chrIII	+	C40H1.7 // Q9BIA1 /// NM_066651 // Q9BIA1	18510037	C40H1.7 // Cel.10719 // L1 larva /// NM_066651 // Cel.10719 // L1 larva	1.25868e-05	0.367457	-2.7214	H3_0.02 down vs control	1.46418e-05	0.373835	-2.67498	H3_0.2 down vs control	1.3811e-05	0.371368	-2.69275	H3_2.0 down vs control	1.37669e-05	0.371233	-2.69372	RE_0.2 down vs control
8269	18505045	main	Y38E10A.13 // nspe-1 // Protein NSPE-1 // --- // 189660 /// NM_064295 // nspe-1 // Protein NSPE-1 // --- // 189660	nspe-1	Y38E10A.13	---	Y38E10A.13 // GO:0016021 // integral to membrane // inferred from electronic annotation /// NM_064295 // GO:0016021 // integral to membrane // inferred from electronic annotation	---	Y38E10A.13 // ENSEMBL // cdna:known chromosome:WBcel235:II:12620548:12620885:-1 gene:Y38E10A.13 transcript:Y38E10A.13 description:Protein NSPE-1 // chrII // 100 // 100 // 8 // 8 // 0 /// NM_064295 // RefSeq // Caenorhabditis elegans Protein NSPE-1 (nspe-1) mRNA, complete cds. // chrII // 100 // 63 // 5 // 5 // 0	---	18505045	chrII	-	Y38E10A.13 // Q9NAJ8 /// NM_064295 // Q9NAJ8	18505045	Y38E10A.13 // Cel.14104 // L1 larva /// NM_064295 // Cel.14104 // L1 larva	1.26742e-05	4.07993	4.07993	H3_0.02 up vs control	7.37699e-06	4.46027	4.46027	H3_0.2 up vs control	2.85815e-05	3.59552	3.59552	H3_2.0 up vs control	2.11689e-05	3.76348	3.76348	RE_0.2 up vs control
2341	18465047	main	C04F12.1 // C04F12.1 // Protein C04F12.1 // --- // 172816 /// NM_060172 // C04F12.1 // Protein C04F12.1 // --- // 172816	C04F12.1	C04F12.1	C04F12.1 // GO:0006952 // defense response // inferred from mutant phenotype /// C04F12.1 // GO:0016246 // RNA interference // inferred from mutant phenotype /// NM_060172 // GO:0006952 // defense response // inferred from mutant phenotype /// NM_060172 // GO:0016246 // RNA interference // inferred from mutant phenotype	---	C04F12.1 // GO:0003676 // nucleic acid binding // inferred from electronic annotation /// C04F12.1 // GO:0005515 // protein binding // inferred from electronic annotation /// NM_060172 // GO:0003676 // nucleic acid binding // inferred from electronic annotation	C04F12.1 // ENSEMBL // cdna:known chromosome:WBcel235:I:9673667:9678553:-1 gene:C04F12.1 transcript:C04F12.1 description:Protein C04F12.1 // chrI // 100 // 100 // 33 // 33 // 0 /// NM_060172 // RefSeq // Caenorhabditis elegans Protein C04F12.1 (C04F12.1) mRNA, complete cds. // chrI // 100 // 82 // 27 // 27 // 0	---	18465047	chrI	-	C04F12.1 // Q9XVF1 /// NM_060172 // Q9XVF1	18465047	C04F12.1 // Cel.6206 // embryo| L1 larva /// NM_060172 // Cel.6206 // embryo| L1 larva	9.19648e-06	4.71163	4.71163	H3_0.02 up vs control	1.05609e-05	4.59911	4.59911	H3_0.2 up vs control	4.16089e-05	3.67324	3.67324	H3_2.0 up vs control	1.71176e-05	4.23635	4.23635	RE_0.2 up vs control
7431	18499554	main	F45E12.5b.1 // mrpl-14 // Protein MRPL-14 // --- // 185803 /// F45E12.5b.2 // mrpl-14 // Protein MRPL-14 // --- // 185803 /// NM_063126 // mrpl-14 // Protein MRPL-14 // --- // 185803 /// F45E12.5a // mrpl-14 // Protein MRPL-14 // --- // 185803 /// NM_063127 // mrpl-14 // Protein MRPL-14 // --- // 185803	mrpl-14	F45E12.5b.1	F45E12.5b.1 // GO:0000003 // reproduction // inferred from mutant phenotype /// F45E12.5b.1 // GO:0006412 // translation // inferred from electronic annotation /// F45E12.5b.1 // GO:0007276 // gamete generation // inferred from mutant phenotype /// F45E12.5b.1 // GO:0009792 // embryo development ending in birth or egg hatching // inferred from mutant phenotype /// F45E12.5b.2 // GO:0000003 // rep…	F45E12.5b.1 // GO:0005840 // ribosome // inferred from electronic annotation /// F45E12.5b.1 // GO:0030529 // ribonucleoprotein complex // inferred from electronic annotation /// F45E12.5b.2 // GO:0005840 // ribosome // inferred from electronic annotation /// F45E12.5b.2 // GO:0030529 // ribonucleoprotein complex // inferred from electronic annotation /// NM_063126 // GO:0005840 // ribosome // in…	F45E12.5b.1 // GO:0003735 // structural constituent of ribosome // inferred from electronic annotation /// F45E12.5b.2 // GO:0003735 // structural constituent of ribosome // inferred from electronic annotation /// NM_063126 // GO:0003735 // structural constituent of ribosome // inferred from electronic annotation /// F45E12.5a // GO:0003735 // structural constituent of ribosome // inferred from e…	F45E12.5b.1 // ENSEMBL // cdna:known chromosome:WBcel235:II:7308704:7310148:-1 gene:F45E12.5 transcript:F45E12.5b.1 description:Protein MRPL-14, isoform b // chrII // 100 // 75 // 21 // 21 // 0 /// F45E12.5b.2 // ENSEMBL // cdna:known chromosome:WBcel235:II:7308704:7310104:-1 gene:F45E12.5 transcript:F45E12.5b.2 description:Protein MRPL-14, isoform b // chrII // 100 // 71 // 20 // 20 // 0 /// NM_…	---	18499554	chrII	-	F45E12.5b.1 // Q20430 /// F45E12.5b.2 // Q20430 /// NM_063126 // Q20430 /// F45E12.5a // H2KZ52 /// NM_063127 // H2KZ52	18499554	F45E12.5b.1 // Cel.24202 // L1 larva /// F45E12.5b.2 // Cel.24202 // L1 larva /// NM_063126 // Cel.24202 // L1 larva /// F45E12.5a // Cel.24202 // L1 larva /// NM_063127 // Cel.24202 // L1 larva	0.00010633	0.667745	-1.49758	H3_0.02 down vs control	5.75096e-05	0.647071	-1.54543	H3_0.2 down vs control	3.54394e-06	0.548879	-1.82189	H3_2.0 down vs control	2.17259e-05	0.613597	-1.62973	RE_0.2 down vs control
[truncated: 27,593 more rows]
