# Supplementary material for: Transcriptome analysis reveals molecular anthelmintic effects of procyanidins in C. elegans
Source: PLoS One. 2017 Sep 19;12(9):e0184656. doi: 10.1371/journal.pone.0184656 (PMC5604969; doi:10.1371/journal.pone.0184656)
Supplement: S2 Table — H3 0.02 / 0.2 / 2: samples treated with fraction H3 in concentrations of 0.02, 0.2 or 2 mg/mL resp.; RE 0.2: samples treated with 0.2 mg/mL crude extract. (XLSX) [file pone.0184656.s002.xlsx]

## Sheet: Tabelle1
	S2 Table: Intersection of differentially expressed genes in the treated samples versus the negative control showing at least a 2-fold difference and a p-value < 0.05. H3 0.02 / 0.2 / 2: samples treated with fraction H3 in concentrations of 0.02, 0.2 or 2 mg/mL resp.; RE 0.2: samples treated with 0.2 mg/mL crude extract.
	RefSeq	Gene symbol	Treatment
			(fold-change vs. negative control)
	Genes down-regulated
			H3 0.02	H3 0.2	H3 2	RE 0.2
	NM_071240	pud-1.1	-8.14	-26.47	-49.74	-25.89
	Y19D10B.7	pud-1.2	-8.50	-26.36	-47.00	-25.72
	F36D3.9	cpr-2	-9.01	-8.68	-11.13	-8.63
	F15E11.15a	pud-3	-6.69	-7.52	-9.19	-8.11
	F58B3.1	lys-4	-2.73	-4.67	-8.26	-4.20
	F54F3.3	lipl-1	-7.18	-7.75	-8.00	-9.26
	T23F4.3	T23F4.3	-3.60	-5.65	-6.78	-4.79
	K08C7.5	fmo-2	-5.24	-7.58	-6.19	-5.75
	F46B6.8	lipl-2	-3.68	-4.22	-5.77	-5.02
	B0035.13	B0035.13	-3.38	-3.64	-5.55	-4.43
	H32K16.2	H32K16.2	-2.78	-3.83	-5.51	-4.14
	C49F5.7	C49F5.7	-3.30	-4.87	-5.24	-5.29
	C52E4.1	cpr-1	-2.04	-2.94	-5.11	-3.10
	NM_001270315	F23D12.11	-3.49	-5.85	-5.09	-5.79
	T02B5.3	T02B5.3	-3.54	-5.13	-4.97	-5.03
	NM_070813	nhr-99	-3.54	-5.42	-4.85	-4.38
	T08A9.7.1	spp-3	-2.81	-3.74	-4.70	-3.66
	Y42A5A.3	Y42A5A.3	-3.90	-3.45	-4.29	-4.62
	NM_059387	T05E7.1	-4.24	-3.63	-4.25	-4.19
	K02F3.3	far-8	-2.64	-2.59	-4.10	-2.88
	B0213.15b	cyp-34A9	-3.20	-4.23	-4.09	-3.96
	F01D4.2	ugt-44	-3.84	-4.27	-4.01	-4.41
	NM_001028091	H20E11.3	-2.74	-2.52	-3.97	-3.95
	NM_073591	sodh-2	-2.78	-4.08	-3.96	-3.42
	F43C11.7	F43C11.7	-2.14	-3.15	-3.95	-3.00
	F48G7.10	F48G7.10	-3.29	-4.25	-3.88	-4.56
	T10H4.12	cpr-3	-3.19	-3.98	-3.87	-4.08
	T19H12.9	ugt-12	-2.89	-3.35	-3.83	-3.46
	Y51F10.7	Y51F10.7	-4.27	-4.52	-3.80	-4.55
	Y46C8AR.1.1	clec-76	-3.13	-3.96	-3.74	-4.44
	C28C12.5	spp-8	-2.15	-2.76	-3.60	-3.00
	F28G4.1	cyp-37B1	-2.16	-2.49	-3.58	-2.70
	T08A9.12	spp-2	-3.20	-3.31	-3.45	-3.30
	NR_071919	T06H11.11	-3.62	-3.45	-3.43	-3.77
	NM_072763	F52E1.5	-2.82	-3.05	-3.41	-3.56
	F38A1.5	clec-166	-2.71	-3.06	-3.40	-3.35
	ZK822.4	ZK822.4	-2.07	-2.37	-3.31	-2.55
	K02A11.4	K02A11.4	-2.37	-2.29	-3.18	-3.15
	F23F12.12	F23F12.12	-2.93	-3.33	-3.15	-3.68
	Y106G6D.6	Y106G6D.6	-2.28	-2.84	-3.14	-2.57
	ZC395.5	ZC395.5	-2.98	-3.49	-3.09	-3.26
	C23H5.8a	C23H5.8	-2.30	-2.43	-3.03	-2.65
	NM_068382	Y4C6B.3	-2.98	-2.88	-2.93	-2.70
	Y22F5A.5	lys-2	-2.31	-2.79	-2.90	-2.78
	C29F9.2	C29F9.2	-3.20	-2.72	-2.89	-2.83
	Y4C6B.6	gba-4	-2.55	-3.24	-2.88	-2.99
	F32G8.6	cat-4	-2.53	-2.96	-2.87	-2.77
	NM_001028984	fbxa-127	-2.94	-3.16	-2.84	-3.06
	T03E6.8	T03E6.8	-2.52	-2.69	-2.83	-2.41
	K10D11.1	dod-17	-2.27	-3.16	-2.79	-2.54
	F54B8.3	fbxa-69	-2.86	-2.66	-2.77	-2.82
	C10C5.5	C10C5.5	-2.47	-3.08	-2.76	-2.92
	C40H1.7	C40H1.7	-2.72	-2.67	-2.69	-2.69
	T07C4.4	spp-1	-2.88	-2.79	-2.68	-2.23
	K07B1.8	K07B1.8	-2.24	-2.42	-2.67	-1.88
	C15A11.7a	C15A11.7	-2.69	-2.78	-2.67	-3.21
	C05D9.9b	C05D9.9	-2.31	-2.78	-2.66	-2.75
	F41H10.8.1	elo-6	-2.42	-2.63	-2.65	-2.65
	NR_069714	F55C5.13	-2.11	-2.11	-2.56	-1.83
	F45E1.4	F45E1.4	-2.59	-2.89	-2.52	-3.18
	ZK507.4	dos-1	-2.89	-3.16	-2.49	-3.38
	M05D6.7	gbh-2	-2.00	-2.31	-2.48	-2.70
	W06G6.10	W06G6.10	-2.18	-2.36	-2.43	-2.09
	F18E2.1a	F18E2.1	-2.29	-3.51	-2.39	-2.47
	ZK669.3	ZK669.3	-2.05	-2.74	-2.33	-2.80
	R05D8.10	dhs-15	-2.39	-2.07	-2.33	-2.08
	NM_001268558	ugt-43	-2.14	-2.31	-2.30	-2.14
	NR_072734	F47C8.7	-2.80	-2.49	-2.22	-2.41
	H23N18.3	ugt-8	-2.07	-2.10	-2.22	-2.19
	NM_064287	clec-4	-2.14	-2.43	-2.20	-2.11
	K01A2.2a	far-7	-2.21	-2.43	-2.17	-2.01
	C07B5.5	nuc-1	-2.07	-2.10	-2.15	-1.82
	Genes up-regulated
	H40L08.2a	H40L08.2	2.09	2.07	2.03	2.2
	ZC196.6	ZC196.6	3.26	3.27	2.27	3.3
	NM_001027415	F43C1.7	2.33	2.45	2.45	1.88
	C31C9.2.2	C31C9.2	2.65	2.61	2.53	2.38
	NM_068096	R07C12.1	2.82	2.64	2.54	2.42
	F59A7.2	F59A7.2	2.21	2.48	2.66	1.98
	NM_060656	rrf-2	2.58	2.99	2.68	2.84
	NM_069094	H23L24.4	2.89	3.13	2.72	2.64
	D2045.8	D2045.8	4.15	3.43	2.88	3.54
	Y51A2D.13a	Y51A2D.13	2.66	2.59	2.91	2.54
	NM_001029609	K09E9.4	2.95	3.03	3	2.8
	B0554.5	B0554.5	3.14	2.93	3.01	2.51
	M02D8.4a	asns-2	3.07	3.26	3.13	3.1
	B0507.8	B0507.8	4.84	5.23	3.24	4.92
	F37B1.1	gst-24	2.38	3.3	3.28	2.45
	NM_001083185	fbxa-50	2.68	2.97	3.32	2.98
	F18H3.4.1	F18H3.4	2.62	2.95	3.51	2.62
	Y38E10A.13	nspe-1	4.08	4.46	3.6	3.76
	C04F12.1	C04F12.1	4.71	4.6	3.67	4.24
	NM_071159	comt-3	2.38	3.14	3.76	3.02
	F19B10.13	F19B10.13	2.99	3.76	3.82	3.06
	F41E7.1	F41E7.1	3.13	2.87	3.84	2.58
	H32C10.2	lin-33	2.58	3.86	4.12	2.89
	F53B6.8	fipr-26	3.08	3.25	4.18	2.96
	R09B5.13	cnc-11	3.06	3.72	4.27	3.1
	T20D4.7	T20D4.7	4.6	5.58	4.41	4.83
	NM_073185	F57A8.7	6.13	4.83	4.67	4.55
	T04H1.9	tbb-6	3.41	4.21	4.7	3.35
	T24A6.7	T24A6.7	3.25	3.57	4.78	2.85
	NM_075188	C08E8.3	4.41	5.04	4.84	3.98
	NM_061503	K02E7.10	4.47	5.71	4.97	3.84
	B0507.10	B0507.10	5.67	5.44	5.03	5.71
	R03H10.6	R03H10.6	3.68	4.4	5.13	3.5
	T21E8.1a	pgp-6	6.13	5.78	5.75	5.42
	ZK1058.6	nit-1	4.92	6.33	5.91	4.71
	F14H8.6b	cng-1	4.8	4.91	6	5.13
	C45G7.2	ilys-2	6.56	5.65	6.15	5.98
	NM_001267420	nspe-8	5.9	8.57	6.15	7.41
	Y38E10A.15	nspe-7	6.95	8.81	6.28	6.24
	C13D9.1	srr-6	5.13	4.63	6.5	3.71
	Y46H3A.5	Y46H3A.5	5.82	7.19	6.69	6.8
	C49G7.5	irg-2	4.68	5.06	7.06	4.4
	W03G1.5	W03G1.5	2.56	4.77	7.98	7.48
	F44E5.5	F44E5.5	11.36	10.32	8.1	10.18
	NM_001268655	K01A6.8	6.29	7.4	9.72	8.93
	C50F7.5	C50F7.5	7.96	8.18	10	8.86
	NM_001083207	F13E9.14	4.2	8.63	11.33	10.53
	C28C12.4	C28C12.4	6.62	6.86	11.56	8.91
	F22B8.5	str-7	7.61	6.38	11.94	6.98
	NM_071974	F14F9.3	7.03	6.3	12.31	6.62
	NM_075518	Y38H6A.1	2.87	4.71	13.27	14.64
	NM_001047165	B0205.13	9.28	12.84	15.09	8.54
	T27E4.2	hsp-16.11	15.05	18.01	18.02	13.97
	K01A6.4	K01A6.4	12.65	12.96	21.4	19.15
	NM_072954	hsp-16.48	19.82	21.61	21.93	17.81
	NM_072954	hsp-16.48	19.82	21.61	21.93	17.81
	NM_072953	hsp-16.1	20.11	24.68	24.09	18.64
	Y38E10A.14	Y38E10A.14	17.98	21.47	25.28	18.88
	H12D21.6	H12D21.6	13.38	20.98	25.79	27.15
	NM_069622	F13E9.8	16.89	21.4	31.41	27.95
	H23L24.5	pme-4	27.34	23.67	34.12	21.97
	NM_066226	numr-1	13.53	21.11	48.43	24.59
	NM_071061	Y46H3D.8	14.86	37.21	60.67	47.42
	NM_069623	F13E9.4	23.21	34.89	72.14	60.47
	C50F7.2	clx-1	46.69	142.57	279.47	257.81
	NM_068667	T22D1.2	22.53	281.93	939.89	717.72
