# Supplementary material for: Transcriptome analysis reveals molecular anthelmintic effects of procyanidins in C. elegans
Source: PLoS One. 2017 Sep 19;12(9):e0184656. doi: 10.1371/journal.pone.0184656 (PMC5604969; doi:10.1371/journal.pone.0184656)
Supplement: S3 Table — (XLSX) [file pone.0184656.s003.xlsx]

## Sheet: Tabelle1
	S3 Table: Non-clustered functional annotation table of the differentially regulated genes among all treated groups.
	Category	Term	Count	p-Value	Benjamini
	UP_KEYWORDS	Signal	53	1,2E-9	6,1E-8
	GOTERM_BP_DIRECT	innate immune response	12	1,7E-6	1,4E-4
	GOTERM_BP_DIRECT	defense response to Gram-positive bacterium	6	3,1E-6	1,2E-4
	GOTERM_CC_DIRECT	lysosome	6	6,4E-6	1,2E-4
	INTERPRO	Domain of unknown function DUF148	5	7,1E-5	9,4E-3
	UP_KEYWORDS	Hydrolase	15	1,3E-4	3,3E-3
	SMART	Pept_C1	4	1,5E-4	2,8E-3
	GOTERM_MF_DIRECT	hydrolase activity	15	2,3E-4	1,7E-2
	KEGG_PATHWAY	Lysosome	5	2,4E-4	6,7E-3
	INTERPRO	Peptidase C1A, papain C-terminal	4	5,6E-4	3,6E-2
	INTERPRO	Peptidase C1A, papain	4	5,6E-4	3,6E-2
	INTERPRO	Saposin B	4	5,6E-4	3,6E-2
	INTERPRO	Saposin-like	4	6,1E-4	2,7E-2
	INTERPRO	Protein of unknown function DUF1412	3	1,1E-3	3,5E-2
	GOTERM_BP_DIRECT	lipid metabolic process	7	1,3E-3	3,5E-2
	GOTERM_MF_DIRECT	lysozyme activity	3	1,6E-3	5,8E-2
	GOTERM_MF_DIRECT	cysteine-type endopeptidase activity	4	1,8E-3	4,4E-2
	INTERPRO	Cysteine peptidase, histidine active site	3	2,7E-3	6,9E-2
	SMART	SapB	3	4,0E-3	3,7E-2
	GOTERM_BP_DIRECT	proteolysis involved in cellular protein catabolic process	4	4,5E-3	8,7E-2
	INTERPRO	Cysteine peptidase, cysteine active site	3	5,0E-3	1,0E-1
	GOTERM_MF_DIRECT	cysteine-type peptidase activity	4	5,8E-3	1,0E-1
	GOTERM_BP_DIRECT	metabolic process	14	6,9E-3	1,1E-1
	GOTERM_CC_DIRECT	intracellular membrane-bounded organelle	4	8,3E-3	7,6E-2
	INTERPRO	Lipase, class 3	3	1,1E-2	1,8E-1
	GOTERM_BP_DIRECT	defense response to Gram-negative bacterium	4	1,3E-2	1,6E-1
	GOTERM_CC_DIRECT	extracellular space	5	1,4E-2	8,3E-2
	GOTERM_BP_DIRECT	peptidoglycan catabolic process	2	2,3E-2	2,3E-1
	GOTERM_BP_DIRECT	defense response	4	3,3E-2	2,8E-1
	PIR_SUPERFAMILY	lipase, eukaryotic type	2	3,5E-2	1,3E-1
	INTERPRO	Lipase, eukaryotic	2	3,9E-2	4,8E-1
	UP_KEYWORDS	Lipid metabolism	4	4,1E-2	5,1E-1
	INTERPRO	Partial AB-hydrolase lipase domain	2	4,4E-2	4,8E-1
	INTERPRO	Glycoside hydrolase, catalytic domain	3	5,7E-2	5,4E-1
	GOTERM_MF_DIRECT	enzyme activator activity	2	6,0E-2	6,0E-1
	INTERPRO	Saposin-like type B, 2	2	6,0E-2	5,2E-1
	GOTERM_MF_DIRECT	glucuronosyltransferase activity	3	6,2E-2	5,4E-1
	GOTERM_BP_DIRECT	positive regulation of catalytic activity	2	6,2E-2	4,4E-1
	GOTERM_BP_DIRECT	carbohydrate metabolic process	4	6,2E-2	4,0E-1
	GOTERM_BP_DIRECT	flavonoid glucuronidation	3	6,3E-2	3,8E-1
	GOTERM_BP_DIRECT	flavonoid biosynthetic process	3	6,3E-2	3,8E-1
	INTERPRO	UDP-glucuronosyl/UDP-glucosyltransferase	3	6,6E-2	5,3E-1
	UP_KEYWORDS	Zymogen	2	6,7E-2	5,8E-1
	INTERPRO	Glycoside hydrolase, superfamily	3	6,9E-2	5,2E-1
	INTERPRO	Cysteine peptidase, asparagine active site	2	8,1E-2	5,5E-1
	UP_KEYWORDS	Disulfide bond	7	9,1E-2	6,2E-1
	GOTERM_MF_DIRECT	transferase activity, transferring hexosyl groups	3	9,1E-2	6,4E-1
	UP_SEQ_FEATURE	signal peptide	4	9,6E-2	9,1E-1
