# Supplementary material for: Transcriptome analysis reveals molecular anthelmintic effects of procyanidins in C. elegans
Source: PLoS One. 2017 Sep 19;12(9):e0184656. doi: 10.1371/journal.pone.0184656 (PMC5604969; doi:10.1371/journal.pone.0184656)
Supplement: S4 Table — (XLSX) [file pone.0184656.s004.xlsx]

## Sheet: Tabelle1
	S4 Table: Annotation Clusters of the down-regulated genes among all treated groups versus the negative control
	Annotation Cluster 1	Enrichment Score: 4.95	Count	P_Value	Benjamini
	UP_KEYWORDS	Hydrolase	13	1.50E-06	3.30E-05
	GOTERM_MF_DIRECT	hydrolase activity	13	1.50E-05	7.40E-04
	GOTERM_CC_DIRECT	lysosome	5	1.60E-05	2.40E-04
	KEGG_PATHWAY	Lysosome	5	4.60E-05	8.30E-04
	Annotation Cluster 2	Enrichment Score: 3.29	Count	P_Value	Benjamini
	INTERPRO	Saposin B	4	9.70E-05	7.80E-03
	INTERPRO	Saposin-like	4	1.10E-04	4.30E-03
	SMART	SapB	3	1.50E-03	1.70E-02
	UP_KEYWORDS	Disulfide bond	7	4.40E-03	6.30E-02
	Annotation Cluster 3	Enrichment Score: 2.12	Count	P_Value	Benjamini
	GOTERM_CC_DIRECT	lysosome	5	1.60E-05	2.40E-04
	INTERPRO	Cysteine peptidase,
		histidine active site	3	8.40E-04	2.20E-02
	INTERPRO	Cysteine peptidase, cysteine active site	3	1.60E-03	3.10E-02
	SMART	Pept_C1	3	1.90E-03	1.00E-02
	INTERPRO	Peptidase C1A, papain C-terminal	3	3.60E-03	5.70E-02
	INTERPRO	Peptidase C1A, papain	3	3.60E-03	5.70E-02
	GOTERM_MF_DIRECT	cysteine-type endopeptidase activity	3	9.50E-03	2.10E-01
	GOTERM_BP_DIRECT	proteolysis involved in cellular
		protein catabolic process	3	1.60E-02	1.90E-01
	GOTERM_CC_DIRECT	extracellular space	4	1.60E-02	7.90E-02
	GOTERM_MF_DIRECT	cysteine-type peptidase activity	3	2.10E-02	2.90E-01
	UP_KEYWORDS	Protease	3	1.40E-01	7.20E-01
	GOTERM_MF_DIRECT	peptidase activity	3	2.00E-01	8.00E-01
	GOTERM_BP_DIRECT	proteolysis	3	3.50E-01	8.40E-01
	Annotation Cluster 4	Enrichment Score: 1.45	Count	P_Value	Benjamini
	INTERPRO	Glycoside hydrolase, catalytic domain	3	1.90E-02	2.30E-01
	INTERPRO	Glycoside hydrolase, superfamily	3	2.40E-02	2.20E-01
	GOTERM_BP_DIRECT	carbohydrate metabolic process	3	9.70E-02	4.10E-01
	Annotation Cluster 5	Enrichment Score: 0.95	Count	P_Value	Benjamini
	GOTERM_MF_DIRECT	oxidoreductase activity	5	6.80E-02	4.50E-01
	GOTERM_BP_DIRECT	oxidation-reduction process	5	9.60E-02	4.40E-01
	UP_KEYWORDS	Oxidoreductase	3	2.20E-01	7.90E-01
	Annotation Cluster 6	Enrichment Score: 0.89	Count	P_Value	Benjamini
	GOTERM_CC_DIRECT	intracellular membrane-bounded organelle	4	1.80E-03	1.30E-02
	INTERPRO	UDP-glucuronosyl / UDP-glucosyltransferase	3	2.30E-02	2.30E-01
	GOTERM_BP_DIRECT	flavonoid biosynthetic process	3	2.40E-02	2.20E-01
	GOTERM_BP_DIRECT	flavonoid glucuronidation	3	2.40E-02	2.20E-01
	GOTERM_MF_DIRECT	glucuronosyltransferase activity	3	2.50E-02	2.70E-01
	GOTERM_MF_DIRECT	transferase activity, transferring hexosyl groups	3	3.70E-02	3.20E-01
	GOTERM_BP_DIRECT	metabolic process	8	6.10E-02	3.70E-01
	UP_KEYWORDS	Transferase	4	5.20E-01	9.60E-01
	GOTERM_MF_DIRECT	transferase activity	4	6.10E-01	9.90E-01
	GOTERM_CC_DIRECT	integral component of membrane	10	9.60E-01	1.00E+00
	GOTERM_CC_DIRECT	membrane	10	9.60E-01	1.00E+00
	UP_KEYWORDS	Transmembrane helix	10	1.00E+00	1.00E+00
	UP_KEYWORDS	Transmembrane	10	1.00E+00	1.00E+00
	UP_KEYWORDS	Membrane	10	1.00E+00	1.00E+00
	Annotation Cluster 7	Enrichment Score: 0.77	Count	P_Value	Benjamini
	UP_SEQ_FEATURE	signal peptide	4	4.80E-02	6.10E-01
	UP_SEQ_FEATURE	glycosylation site:N-linked (GlcNAc...)	3	2.30E-01	8.00E-01
	UP_KEYWORDS	Glycoprotein	3	4.60E-01	9.50E-01
	Annotation Cluster 8	Enrichment Score: 0.51	Count	P_Value	Benjamini
	UP_KEYWORDS	Zinc	5	1.80E-01	7.60E-01
	UP_KEYWORDS	Metal-binding	6	2.90E-01	8.50E-01
	KEGG_PATHWAY	Metabolic pathways	4	3.30E-01	9.70E-01
	GOTERM_MF_DIRECT	zinc ion binding	5	3.40E-01	9.30E-01
	GOTERM_MF_DIRECT	metal ion binding	7	4.80E-01	9.70E-01
